# Supplementary material for: Inversion dimers dominate the crystal packing in the structure of trimethyl citrate (trimethyl 2-hy­droxy­propane-1,2,3-tri­carboxyl­ate)
Source: Acta Crystallogr E Crystallogr Commun. 2018 Aug 24;74(Pt 9):1362–5. doi: 10.1107/S2056989018011222 (PMC6127686; doi:10.1107/S2056989018011222)
Supplement: Supplementary file 1 [file e-74-01362-sup1.cif]

##############################################################################
#                                                                            #
# This CIF contains the data in a paper accepted for publication in          #
# Acta Crystallographica Section E. It conforms to the requirements of       #
# Notes for Authors for Acta Crystallographica Section E, and has been       #
# peer reviewed under the auspices of the IUCr Commission on Journals.       #
#                                                                            #
# Full details of the Crystallographic Information File format               #
# are given in the paper "The Crystallographic Information File (CIF):       #
# a New Standard Archive File for Crystallography" by S. R. Hall, F. H.      #
# Allen and I. D. Brown [Acta Cryst. (1991), A47, 655-685].                  #
#                                                                            #
# The current version of the core CIF dictionary is obtainable from          #
# ftp://ftp.iucr.org/pub/cif_core.dic.                                       #
#                                                                            #
# Software is freely available for graphical display of the structure(s)     #
# in this CIF. For information consult the CIF software page                 #
# http://www.iucr.org/resources/cif/software.                                #
#                                                                            #
# This file may be used for bona fide research purposes within the           #
# scientific community so long as proper attribution is given to the journal # 
# article from which it was obtained.                                        #
#                                                                            #
##############################################################################
data_I
_audit_creation_method     'SHELXL-2018/1'
_journal_date_recd_electronic     2018-07-27
_journal_date_accepted     2018-08-06
_journal_name_full     'Acta Crystallographica, Section E'
_journal_year     2018
_journal_volume     74
_journal_issue      9
_journal_page_first     1362
_journal_page_last     1365
_journal_paper_category     GO
_journal_paper_doi     10.1107/S2056989018011222
_journal_coeditor_code     SJ5563
_publ_contact_author_name
;
John M. Gardiner
;
_publ_contact_author_address
;
Manchester Institute of Biotechnology,
School of Chemistry and EPS,
The University of Manchester
Manchester M1 7DN,
UK
Department of Chemistry
University of Manchester
Manchester M13 9PL
UK
;
_publ_contact_author_email     john.m.gardiner@manchester.ac.uk
_publ_contact_author_fax
;
0044161 306 4530 44(161)275-4734
;
_publ_contact_author_phone
;
0044161 306 4530 44(161)275-4698
;
_publ_section_title
;
Inversion dimers dominate the crystal packing in the structure of trimethyl
citrate (trimethyl 2-hydroxypropane-1,2,3-tricarboxylate)
;
loop_
    _publ_author_name
    _publ_author_footnote
    _publ_author_address
    'Morjan, Rami Y.' .
;
Department of Chemistry
Islamic University of Gaza
Gaza PO Box 108
Palestine
;
    'El-Kurdi, Said M.' .
;
Department of Chemistry
Islamic University of Gaza
Gaza PO Box 108
Palestine
;
    'Azarah, Jannat N.' .
;
Department of Chemistry
Islamic University of Gaza
Gaza PO Box 108
Palestine
;
    'Eleiwa, Neda A.' .
;
Department of Chemistry
Al-Azhar University of Gaza
Gaza PO Box 1277
Palestine
;
    'Abu-Teim, Omar S.' .
;
Department of Chemistry
Al-Azhar University of Gaza
Gaza PO Box 1277
Palestine
;
    'Awadallah, Adel M.' .
;
Department of Chemistry
Islamic University of Gaza
Gaza PO Box 108
Palestine
;
    'Raftery, James' .
;
School of Chemistry
The University of Manchester
Brunswick Street
Manchester M13 9PL
UK
;
    'Gardiner, John M.' .
;
Manchester Institute of Biotechnology
School of Chemistry and EPS
The University of Manchester
Manchester M1 7DN
UK
;
_publ_section_synopsis
;
The molecular and crystal structure of trimethyl citrate is reported. The
formation of inversion is the principal contributor to the crystal packing.
;
_database_code_depnum_ccdc_archive     'CCDC 1500726'
_chemical_name_systematic
;
Trimethyl 2-hydroxypropane-1,2,3-tricarboxylate
;
_chemical_name_common
;
Trimethyl citrate
;
_chemical_formula_moiety     'C9 H14 O7'
_chemical_formula_sum     'C9 H14 O7'
_chemical_formula_iupac     'C9 H14 O7'
_chemical_formula_weight     234.20
_chemical_melting_point     ?
_shelx_space_group_comment
;
The symmetry employed for this shelxl refinement is uniquely defined
by the following loop, which should always be used as a source of
symmetry information in preference to the above space-group names.
They are only intended as comments.
;
_space_group_crystal_system     triclinic
_space_group_name_H-M_alt     'P -1'
_space_group_name_Hall     '-P 1'
loop_
    _space_group_symop_operation_xyz
    'x, y, z'
    '-x, -y, -z'
_cell_length_a     7.8428(3)
_cell_length_b     8.0256(3)
_cell_length_c     9.3965(3)
_cell_angle_alpha     109.9150(10)
_cell_angle_beta     92.8320(10)
_cell_angle_gamma     104.4930(10)
_cell_volume     532.46(3)
_cell_formula_units_Z     2
_cell_measurement_reflns_used     3559
_cell_measurement_theta_min     5.06
_cell_measurement_theta_max     72.29
_cell_measurement_temperature     150(2)
_exptl_crystal_description     block
_exptl_crystal_colour     colourless
_exptl_crystal_size_max     0.240
_exptl_crystal_size_mid     0.160
_exptl_crystal_size_min     0.100
_exptl_crystal_density_diffrn     1.461
_exptl_crystal_density_meas     ?
_exptl_crystal_density_method     'not measured'
_exptl_crystal_F_000     248
_exptl_absorpt_coefficient_mu     1.107
_exptl_absorpt_correction_type     multi-scan
_exptl_absorpt_process_details
;
(SADABS; Bruker, 2001)
;
_shelx_estimated_absorpt_T_min     0.777
_shelx_estimated_absorpt_T_max     0.897
_exptl_absorpt_correction_T_min     0.769282
_exptl_absorpt_correction_T_max     0.897
_diffrn_ambient_temperature     150(2)
_diffrn_radiation_type     CuK\a
_diffrn_radiation_wavelength     1.54178
_diffrn_measurement_device_type     'Bruker APEXII CCD'
_diffrn_measurement_method     '\f and \w scans'
_diffrn_detector_area_resol_mean     ?
_diffrn_reflns_number     4914
_diffrn_reflns_av_R_equivalents     0.0296
_diffrn_reflns_theta_min     5.062
_diffrn_reflns_theta_max     72.282
_diffrn_reflns_theta_full     67.679
_diffrn_measured_fraction_theta_max     0.946
_diffrn_measured_fraction_theta_full     0.956
_diffrn_reflns_limit_h_min     -9
_diffrn_reflns_limit_h_max     9
_diffrn_reflns_limit_k_min     -9
_diffrn_reflns_limit_k_max     9
_diffrn_reflns_limit_l_min     -11
_diffrn_reflns_limit_l_max     11
_refine_special_details     ?
_reflns_number_total     1989
_reflns_number_gt     1873
_reflns_threshold_expression     'I > 2\s(I)'
_refine_ls_structure_factor_coef     Fsqd
_refine_ls_matrix_type     full
_refine_ls_R_factor_all     0.0401
_refine_ls_R_factor_gt     0.0383
_refine_ls_wR_factor_gt     0.1034
_refine_ls_wR_factor_ref     0.1099
_refine_ls_goodness_of_fit_ref     1.081
_refine_ls_restrained_S_all     1.081
_refine_ls_number_reflns     1989
_refine_ls_number_parameters     151
_refine_ls_number_restraints     0
_refine_ls_hydrogen_treatment     mixed
_refine_ls_weighting_scheme     calc
_refine_ls_weighting_details
              'w=1/[\s^2^(Fo^2^)+(0.0525P)^2^+0.2284P] where P=(Fo^2^+2Fc^2^)/3'
_atom_sites_solution_hydrogens     mixed
_atom_sites_solution_primary     ?
_atom_sites_solution_secondary     ?
_refine_ls_shift/su_max     0.000
_refine_ls_shift/su_mean     0.000
_refine_diff_density_max     0.299
_refine_diff_density_min     -0.276
_refine_ls_extinction_method     none
_refine_ls_extinction_coef     .
loop_
    _atom_type_symbol
    _atom_type_description
    _atom_type_scat_dispersion_real
    _atom_type_scat_dispersion_imag
    _atom_type_scat_source
    'C' 'C' 0.0181 0.0091
                         'International Tables Vol C Tables 4.2.6.8 and 6.1.1.4'
    'H' 'H' 0.0000 0.0000
                         'International Tables Vol C Tables 4.2.6.8 and 6.1.1.4'
    'O' 'O' 0.0492 0.0322
                         'International Tables Vol C Tables 4.2.6.8 and 6.1.1.4'
_computing_data_collection
;
APEX2 (Bruker, 2003)
;
_computing_cell_refinement
;
SAINT (Bruker, 2003)
;
_computing_data_reduction
;
SAINT (Bruker, 2003)
;
_computing_structure_solution
;
SHELXS97 (Sheldrick, 2008)
;
_computing_structure_refinement
;
SHELXL2018 (Sheldrick, 2015)
;
_computing_molecular_graphics
;
Mercury (Macrae <i>et al.</i>, 2008)
;
_computing_publication_material
;
SHELXL2018 (Sheldrick, 2015), PLATON (Spek, 2009),
publCIF (Westrip 2010) and WinGX (Farrugia 2012)
;
loop_
    _atom_site_type_symbol
    _atom_site_label
    _atom_site_fract_x
    _atom_site_fract_y
    _atom_site_fract_z
    _atom_site_U_iso_or_equiv
    _atom_site_adp_type
    _atom_site_calc_flag
    _atom_site_occupancy
    _atom_site_disorder_assembly
    _atom_site_disorder_group
    C C1 0.0409(2) -0.2623(3) 0.7299(2) 0.0381(4) Uani d 1 . .
    H H1A -0.005169 -0.376371 0.639926 0.057 Uiso calc 1 . .
    H H1B -0.050722 -0.248183 0.796766 0.057 Uiso calc 1 . .
    H H1C 0.146568 -0.268417 0.785887 0.057 Uiso calc 1 . .
    C C2 0.22424(19) -0.0992(2) 0.60115(16) 0.0219(3) Uani d 1 . .
    C C3 0.26796(18) 0.0716(2) 0.56095(16) 0.0207(3) Uani d 1 . .
    H H3A 0.160716 0.074354 0.502631 0.025 Uiso calc 1 . .
    H H3B 0.361749 0.065717 0.494144 0.025 Uiso calc 1 . .
    C C4 0.33242(18) 0.25094(19) 0.70328(15) 0.0186(3) Uani d 1 . .
    C C5 0.40405(19) 0.4110(2) 0.64816(16) 0.0212(3) Uani d 1 . .
    H H5A 0.503632 0.387793 0.590925 0.025 Uiso calc 1 . .
    H H5B 0.308690 0.413571 0.576515 0.025 Uiso calc 1 . .
    C C6 0.46821(18) 0.5968(2) 0.77536(16) 0.0207(3) Uani d 1 . .
    C C7 0.6601(2) 0.8984(2) 0.8491(2) 0.0328(4) Uani d 1 . .
    H H7A 0.565562 0.957176 0.844474 0.049 Uiso calc 1 . .
    H H7B 0.768047 0.965634 0.821830 0.049 Uiso calc 1 . .
    H H7C 0.685307 0.900853 0.953140 0.049 Uiso calc 1 . .
    C C8 0.18196(18) 0.28329(18) 0.79919(16) 0.0196(3) Uani d 1 . .
    C C9 -0.0983(2) 0.3424(2) 0.80083(18) 0.0269(3) Uani d 1 . .
    H H9A -0.130073 0.261138 0.858908 0.040 Uiso calc 1 . .
    H H9B -0.201720 0.322531 0.727756 0.040 Uiso calc 1 . .
    H H9C -0.061107 0.471599 0.871360 0.040 Uiso calc 1 . .
    O O1 0.08823(14) -0.10558(15) 0.68144(14) 0.0288(3) Uani d 1 . .
    O O2 0.30055(15) -0.21698(16) 0.56613(13) 0.0314(3) Uani d 1 . .
    O O3 0.47114(14) 0.22946(16) 0.79070(12) 0.0238(3) Uani d 1 . .
    H H3 0.472(3) 0.284(3) 0.880(3) 0.036 Uiso d 1 . .
    O O4 0.60317(14) 0.70848(14) 0.74259(12) 0.0262(3) Uani d 1 . .
    O O5 0.40234(14) 0.64142(15) 0.89107(12) 0.0286(3) Uani d 1 . .
    O O6 0.04717(13) 0.30097(14) 0.71842(11) 0.0220(3) Uani d 1 . .
    O O7 0.18789(15) 0.29190(16) 0.92982(12) 0.0277(3) Uani d 1 . .
loop_
    _atom_site_aniso_label
    _atom_site_aniso_U_11
    _atom_site_aniso_U_22
    _atom_site_aniso_U_33
    _atom_site_aniso_U_12
    _atom_site_aniso_U_13
    _atom_site_aniso_U_23
    C1 0.0306(9) 0.0363(9) 0.0600(12) 0.0126(7) 0.0154(8) 0.0297(9)
    C2 0.0185(7) 0.0249(7) 0.0202(7) 0.0083(6) -0.0007(6) 0.0046(6)
    C3 0.0189(7) 0.0253(7) 0.0174(7) 0.0085(6) 0.0025(5) 0.0056(6)
    C4 0.0160(6) 0.0241(7) 0.0160(6) 0.0075(5) 0.0018(5) 0.0064(5)
    C5 0.0198(7) 0.0260(7) 0.0179(7) 0.0071(6) 0.0045(5) 0.0076(6)
    C6 0.0164(6) 0.0254(7) 0.0209(7) 0.0074(5) -0.0007(5) 0.0088(6)
    C7 0.0347(9) 0.0226(8) 0.0398(9) 0.0053(6) 0.0003(7) 0.0123(7)
    C8 0.0194(7) 0.0188(6) 0.0200(7) 0.0062(5) 0.0039(6) 0.0055(5)
    C9 0.0188(7) 0.0300(8) 0.0304(8) 0.0102(6) 0.0073(6) 0.0065(6)
    O1 0.0232(5) 0.0287(6) 0.0427(7) 0.0120(4) 0.0118(5) 0.0189(5)
    O2 0.0350(6) 0.0325(6) 0.0339(6) 0.0205(5) 0.0107(5) 0.0124(5)
    O3 0.0214(5) 0.0358(6) 0.0168(5) 0.0152(4) 0.0022(4) 0.0078(4)
    O4 0.0247(5) 0.0243(5) 0.0306(6) 0.0053(4) 0.0054(4) 0.0121(4)
    O5 0.0255(6) 0.0327(6) 0.0213(5) 0.0058(5) 0.0045(4) 0.0037(4)
    O6 0.0166(5) 0.0272(5) 0.0212(5) 0.0093(4) 0.0026(4) 0.0054(4)
    O7 0.0326(6) 0.0366(6) 0.0221(5) 0.0174(5) 0.0112(4) 0.0145(5)
_geom_special_details
;
 All esds (except the esd in the dihedral angle between two l.s. planes)
 are estimated using the full covariance matrix.  The cell esds are taken
 into account individually in the estimation of esds in distances, angles
 and torsion angles; correlations between esds in cell parameters are only
 used when they are defined by crystal symmetry.  An approximate (isotropic)
 treatment of cell esds is used for estimating esds involving l.s. planes.
;
loop_
    _geom_bond_atom_site_label_1
    _geom_bond_atom_site_label_2
    _geom_bond_site_symmetry_2
    _geom_bond_distance
    _geom_bond_publ_flag
    C1 O1 . 1.4497(19) ?
    C1 H1A . 0.9800 ?
    C1 H1B . 0.9800 ?
    C1 H1C . 0.9800 ?
    C2 O2 . 1.2047(18) ?
    C2 O1 . 1.3372(18) ?
    C2 C3 . 1.506(2) ?
    C3 C4 . 1.5405(19) ?
    C3 H3A . 0.9900 ?
    C3 H3B . 0.9900 ?
    C4 O3 . 1.4107(16) ?
    C4 C5 . 1.5348(19) ?
    C4 C8 . 1.5398(18) ?
    C5 C6 . 1.502(2) ?
    C5 H5A . 0.9900 ?
    C5 H5B . 0.9900 ?
    C6 O5 . 1.2083(18) ?
    C6 O4 . 1.3279(18) ?
    C7 O4 . 1.4494(19) ?
    C7 H7A . 0.9800 ?
    C7 H7B . 0.9800 ?
    C7 H7C . 0.9800 ?
    C8 O7 . 1.2036(18) ?
    C8 O6 . 1.3352(17) ?
    C9 O6 . 1.4537(17) ?
    C9 H9A . 0.9800 ?
    C9 H9B . 0.9800 ?
    C9 H9C . 0.9800 ?
    O3 H3 . 0.80(2) ?
loop_
    _geom_angle_atom_site_label_1
    _geom_angle_atom_site_label_2
    _geom_angle_atom_site_label_3
    _geom_angle_site_symmetry_1
    _geom_angle_site_symmetry_3
    _geom_angle
    _geom_angle_publ_flag
    O1 C1 H1A . . 109.5 ?
    O1 C1 H1B . . 109.5 ?
    H1A C1 H1B . . 109.5 ?
    O1 C1 H1C . . 109.5 ?
    H1A C1 H1C . . 109.5 ?
    H1B C1 H1C . . 109.5 ?
    O2 C2 O1 . . 123.32(14) ?
    O2 C2 C3 . . 125.04(13) ?
    O1 C2 C3 . . 111.64(12) ?
    C2 C3 C4 . . 112.59(11) ?
    C2 C3 H3A . . 109.1 ?
    C4 C3 H3A . . 109.1 ?
    C2 C3 H3B . . 109.1 ?
    C4 C3 H3B . . 109.1 ?
    H3A C3 H3B . . 107.8 ?
    O3 C4 C5 . . 110.16(11) ?
    O3 C4 C8 . . 109.64(11) ?
    C5 C4 C8 . . 111.26(11) ?
    O3 C4 C3 . . 106.41(11) ?
    C5 C4 C3 . . 107.72(11) ?
    C8 C4 C3 . . 111.52(11) ?
    C6 C5 C4 . . 113.73(11) ?
    C6 C5 H5A . . 108.8 ?
    C4 C5 H5A . . 108.8 ?
    C6 C5 H5B . . 108.8 ?
    C4 C5 H5B . . 108.8 ?
    H5A C5 H5B . . 107.7 ?
    O5 C6 O4 . . 124.07(14) ?
    O5 C6 C5 . . 124.44(13) ?
    O4 C6 C5 . . 111.46(12) ?
    O4 C7 H7A . . 109.5 ?
    O4 C7 H7B . . 109.5 ?
    H7A C7 H7B . . 109.5 ?
    O4 C7 H7C . . 109.5 ?
    H7A C7 H7C . . 109.5 ?
    H7B C7 H7C . . 109.5 ?
    O7 C8 O6 . . 125.36(13) ?
    O7 C8 C4 . . 123.63(13) ?
    O6 C8 C4 . . 111.01(11) ?
    O6 C9 H9A . . 109.5 ?
    O6 C9 H9B . . 109.5 ?
    H9A C9 H9B . . 109.5 ?
    O6 C9 H9C . . 109.5 ?
    H9A C9 H9C . . 109.5 ?
    H9B C9 H9C . . 109.5 ?
    C2 O1 C1 . . 115.46(12) ?
    C4 O3 H3 . . 109.9(15) ?
    C6 O4 C7 . . 115.72(12) ?
    C8 O6 C9 . . 115.65(11) ?
loop_
    _geom_torsion_atom_site_label_1
    _geom_torsion_atom_site_label_2
    _geom_torsion_atom_site_label_3
    _geom_torsion_atom_site_label_4
    _geom_torsion_site_symmetry_1
    _geom_torsion_site_symmetry_2
    _geom_torsion_site_symmetry_3
    _geom_torsion_site_symmetry_4
    _geom_torsion
    _geom_torsion_publ_flag
    O2 C2 C3 C4 . . . . -116.42(15) ?
    O1 C2 C3 C4 . . . . 63.70(15) ?
    C2 C3 C4 O3 . . . . 51.89(14) ?
    C2 C3 C4 C5 . . . . 170.01(11) ?
    C2 C3 C4 C8 . . . . -67.63(15) ?
    O3 C4 C5 C6 . . . . -65.67(14) ?
    C8 C4 C5 C6 . . . . 56.14(15) ?
    C3 C4 C5 C6 . . . . 178.65(11) ?
    C4 C5 C6 O5 . . . . -34.35(19) ?
    C4 C5 C6 O4 . . . . 147.68(12) ?
    O3 C4 C8 O7 . . . . 1.38(19) ?
    C5 C4 C8 O7 . . . . -120.73(15) ?
    C3 C4 C8 O7 . . . . 118.97(15) ?
    O3 C4 C8 O6 . . . . -178.93(11) ?
    C5 C4 C8 O6 . . . . 58.96(15) ?
    C3 C4 C8 O6 . . . . -61.34(15) ?
    O2 C2 O1 C1 . . . . 2.2(2) ?
    C3 C2 O1 C1 . . . . -177.89(13) ?
    O5 C6 O4 C7 . . . . -5.5(2) ?
    C5 C6 O4 C7 . . . . 172.48(12) ?
    O7 C8 O6 C9 . . . . 3.0(2) ?
    C4 C8 O6 C9 . . . . -176.68(11) ?
loop_
    _geom_hbond_atom_site_label_D
    _geom_hbond_atom_site_label_H
    _geom_hbond_atom_site_label_A
    _geom_hbond_site_symmetry_A
    _geom_hbond_distance_DH
    _geom_hbond_distance_HA
    _geom_hbond_distance_DA
    _geom_hbond_angle_DHA
    _geom_hbond_publ_flag
    C1 H1B O4 1_445 0.98 2.65 3.393(2) 132.9 yes
    C1 H1C O5 1_545 0.98 2.56 3.520(2) 167.3 yes
    C3 H3A O1 2_556 0.99 2.66 3.6388(18) 170.1 yes
    C5 H5A O2 2_656 0.99 2.51 3.4610(18) 160.2 yes
    C7 H7C O7 2_667 0.98 2.53 3.3008(19) 135.2 yes
    C9 H9B O2 2_556 0.98 2.61 3.423(2) 140.4 yes
    C9 H9B O3 1_455 0.98 2.64 3.2576(17) 121.0 yes
    C9 H9C O7 2_567 0.98 2.61 3.4147(19) 139.9 yes
    O3 H3 O5 2_667 0.80(2) 2.14(2) 2.8428(15) 147(2) yes
_shelx_hkl_file
;
  -1   0   0   49.03    2.23
  -2   0   0   18.06    0.83
   3   0   0    6.90    0.33
   3   0   0    7.16    0.38
   4   0   0    6.11    0.35
   4   0   0    6.21    0.31
   5   0   0    1.00    0.12
   6   0   0    6.98    0.34
   6   0   0    7.26    0.40
   6   0   0    7.21    0.45
   7   0   0   11.10    0.58
   7   0   0   11.82    0.53
   7   0   0   11.36    0.66
   8   0   0   10.63    0.42
   8   0   0    8.56    0.44
   9   0   0    3.62    0.17
   9   0   0    3.76    0.18
   9  -1   0    9.94    0.45
   9  -1   0   10.02    0.42
   8  -1   0    3.16    0.21
   8  -1   0    2.82    0.17
   7  -1   0   18.83    0.83
   7  -1   0   18.51    1.01
   7  -1   0   18.77    0.92
   6  -1   0   23.10    1.15
   6  -1   0   24.84    1.26
   5  -1   0   73.50    3.59
  -5   1   0   72.26    3.57
   4  -1   0   19.40    0.99
   3  -1   0   16.19    0.82
  -2   1   0  537.99   25.55
   1  -1   0  206.27   10.18
  -1   1   0  242.10   10.65
   0   1   0    3.99    0.20
  -1  -1   0    5.47    0.28
  -2  -1   0   32.86    1.53
  -3  -1   0    4.64    0.26
   3   1   0    4.56    0.23
   4   1   0  108.14    4.57
   4   1   0  113.03    5.40
   5   1   0    8.81    0.51
   5   1   0    8.79    0.45
   6   1   0   15.67    0.77
   6   1   0   15.13    0.85
   6   1   0   16.00    0.70
   7   1   0   35.43    1.67
   7   1   0   39.64    1.59
   7   1   0   35.03    1.44
   8   1   0    0.25    0.06
   8   1   0    0.32    0.05
   9  -2   0   24.78    0.93
   9  -2   0   22.31    1.02
   8  -2   0    8.68    0.57
   8  -2   0   10.18    0.52
   8  -2   0   10.48    0.46
   7  -2   0    2.40    0.15
   7  -2   0    1.85    0.21
   7  -2   0    2.33    0.21
   6  -2   0  118.87    5.83
   5  -2   0    7.65    0.43
  -5   2   0    7.06    0.45
   4  -2   0    1.36    0.13
   4  -2   0    1.34    0.12
  -4   2   0    1.31    0.14
   3  -2   0    0.08    0.04
  -3   2   0    0.10    0.06
   2  -2   0  204.56    9.93
  -2   2   0  232.28   10.40
   1  -2   0   26.44    1.35
  -1   2   0   30.89    1.39
   0  -2   0  746.89   33.93
  -1  -2   0    2.04    0.15
  -2  -2   0   21.48    1.03
   2   2   0   21.00    0.90
  -3  -2   0    1.66    0.16
   3   2   0    1.83    0.13
   4   2   0    1.77    0.14
   5   2   0    0.63    0.10
   5   2   0    0.55    0.07
   5   2   0    0.66    0.12
   6   2   0    1.08    0.11
   6   2   0    0.76    0.09
   6   2   0    1.10    0.09
   7   2   0    1.15    0.11
   7   2   0    1.07    0.09
   8   2   0   18.01    0.80
   8   2   0   18.54    0.72
   9  -3   0    7.02    0.36
   8  -3   0   33.66    1.45
   8  -3   0   33.44    1.59
   7  -3   0   10.14    0.51
   7  -3   0   12.27    0.65
   6  -3   0   27.43    1.38
   6  -3   0   25.95    1.18
   5  -3   0   27.28    1.38
   5  -3   0   27.89    1.32
  -5   3   0   26.14    1.39
   4  -3   0   24.64    1.21
   4  -3   0   24.02    1.26
  -4   3   0   26.41    1.27
   3  -3   0  166.38    8.21
  -3   3   0  172.49    8.10
   2  -3   0    9.02    0.48
  -2   3   0    9.76    0.50
   1  -3   0    5.52    0.33
  -1   3   0    6.28    0.33
   0  -3   0  222.56   10.17
  -1  -3   0   39.01    1.86
   1   3   0   39.01    1.63
  -2  -3   0   71.34    3.37
   2   3   0   72.96    2.99
  -3  -3   0   30.20    1.50
   3   3   0   30.96    1.32
   4   3   0   90.29    3.55
   4   3   0   79.45    3.85
   5   3   0   45.46    2.09
   5   3   0   46.30    2.22
   5   3   0   49.42    2.10
   5   3   0   52.24    2.09
   5   3   0   49.98    1.90
   6   3   0    0.45    0.06
   6   3   0    0.42    0.07
   7   3   0    4.34    0.20
   7   3   0    4.26    0.22
   9  -4   0    2.86    0.19
   8  -4   0    0.15    0.09
  -8   4   0    0.11    0.08
   7  -4   0   42.31    2.08
  -7   4   0   39.66    2.16
   6  -4   0   87.07    3.85
   6  -4   0   88.76    4.36
   6  -4   0   90.08    4.14
   5  -4   0    0.24    0.09
   5  -4   0    0.07    0.07
  -5   4   0    0.07    0.09
   4  -4   0   36.24    1.74
  -4   4   0   36.01    1.80
  -3   4   0   13.29    0.70
   2  -4   0   12.79    0.70
  -2   4   0   13.78    0.70
   1  -4   0   88.76    4.13
   0  -4   0    0.97    0.15
  -1  -4   0   43.42    2.13
   1   4   0   45.00    1.86
  -2  -4   0    0.38    0.13
   2   4   0    0.43    0.08
   3   4   0    9.06    0.46
   3   4   0    8.96    0.48
   4   4   0    4.84    0.29
   4   4   0    4.38    0.24
   4   4   0    4.78    0.24
   4   4   0    4.51    0.31
   4   4   0    4.57    0.27
   5   4   0    0.21    0.06
   5   4   0    0.19    0.05
   5   4   0    0.23    0.11
   5   4   0    0.29    0.12
   6   4   0   11.19    0.51
   6   4   0   11.42    0.54
   6   4   0   10.83    0.46
   7   4   0    6.11    0.28
   9  -5   0    0.01    0.05
   8  -5   0   -0.06    0.08
   7  -5   0    9.50    0.44
   7  -5   0    9.27    0.53
  -7   5   0    9.53    0.56
   6  -5   0    1.24    0.13
   6  -5   0    1.30    0.17
  -6   5   0    1.36    0.17
   5  -5   0   26.79    1.29
   5  -5   0   24.62    1.17
   4  -5   0    0.64    0.13
  -4   5   0    1.06    0.16
  -3   5   0   18.82    0.99
   2  -5   0    0.19    0.11
  -2   5   0    0.10    0.07
   1  -5   0   12.90    0.72
   0   5   0  100.31    4.16
  -1  -5   0  183.77    9.04
   1   5   0  207.49    8.06
   2   5   0   32.23    2.19
   2   5   0   30.92    1.35
   2   5   0   31.29    1.35
   2   5   0   30.80    1.24
   2   5   0   29.71    1.37
   2   5   0   30.09    1.46
   3   5   0   11.12    0.57
   3   5   0   10.70    0.51
   3   5   0   10.60    0.54
   3   5   0   10.64    0.55
   3   5   0   10.78    0.48
   4   5   0   11.49    0.53
   4   5   0   11.59    0.59
   4   5   0   11.31    0.50
   4   5   0   11.17    0.57
   5   5   0    3.04    0.23
   5   5   0    2.80    0.16
   5   5   0    3.01    0.17
   6   5   0    1.51    0.08
   6   5   0    1.51    0.11
   6   5   0    1.42    0.09
   8  -6   0    8.32    0.45
  -8   6   0    8.25    0.48
   7  -6   0    3.38    0.18
  -7   6   0    3.18    0.26
   6  -6   0   23.14    1.16
   6  -6   0   22.30    1.04
  -6   6   0   22.90    1.21
  -6   6   0   22.99    1.24
   5  -6   0   22.71    1.01
   5  -6   0   21.46    1.11
  -5   6   0   21.80    1.19
  -5   6   0   20.59    1.70
  -5   6   0   22.12    1.16
   4  -6   0    2.25    0.21
   4  -6   0    2.04    0.18
  -4   6   0    2.13    0.36
  -4   6   0    2.21    0.16
  -4   6   0    2.36    0.22
   3  -6   0    5.31    0.35
  -3   6   0    5.05    0.33
  -3   6   0    4.25    0.49
  -3   6   0    5.57    0.57
   2  -6   0   18.13    0.93
  -2   6   0   19.05    1.41
  -2   6   0   17.40    0.95
  -2   6   0   18.23    1.46
  -1   6   0    5.44    0.55
  -1   6   0    5.72    0.57
  -1   6   0    5.17    0.31
  -1   6   0    5.51    0.37
   0   6   0   80.99    3.28
   0   6   0   85.49    3.56
   0   6   0   83.93    3.90
   0   6   0   85.28    3.64
   0   6   0   89.92    5.76
   0   6   0   84.28    3.55
   1   6   0   62.14    2.40
   1   6   0   60.87    2.84
   1   6   0   57.51    2.65
   1   6   0   60.11    2.62
   1   6   0   67.06    4.23
   1   6   0   61.74    2.61
   2   6   0    1.30    0.14
   2   6   0    1.18    0.25
   2   6   0    0.96    0.11
   2   6   0    1.38    0.17
   2   6   0    1.07    0.12
   2   6   0    1.13    0.15
   3   6   0    1.13    0.11
   3   6   0    0.99    0.15
   3   6   0    1.03    0.15
   3   6   0    0.92    0.10
   3   6   0    1.30    0.11
   4   6   0    6.83    0.33
   4   6   0    6.75    0.31
   4   6   0    6.70    0.37
   5   6   0    0.49    0.05
   5   6   0    0.37    0.04
   5   6   0    0.46    0.07
  -8   7   0    2.40    0.15
   7  -7   0    3.43    0.17
  -7   7   0    3.47    0.24
   6  -7   0   13.19    0.64
  -6   7   0   14.14    1.11
  -6   7   0   13.90    0.76
   5  -7   0  114.24    5.09
   5  -7   0  112.68    5.45
  -5   7   0  123.39    8.34
  -5   7   0  118.31    5.88
   4  -7   0    3.10    0.21
   4  -7   0    2.81    0.25
  -4   7   0    3.02    0.22
  -4   7   0    3.57    0.43
   3  -7   0    1.09    0.15
  -3   7   0    1.61    0.29
  -3   7   0    1.12    0.26
  -3   7   0    1.09    0.09
  -2   7   0   41.48    2.73
  -2   7   0   37.67    1.85
  -2   7   0   37.27    1.67
  -2   7   0   38.02    2.89
  -1   7   0    6.77    0.67
  -1   7   0    7.98    0.73
  -1   7   0    7.35    0.40
  -1   7   0    7.45    0.45
   0   7   0    0.07    0.09
   0   7   0    0.15    0.06
   0   7   0    0.10    0.16
   0   7   0    0.11    0.07
   0   7   0    0.22    0.09
   0   7   0    0.12    0.10
   1   7   0    3.01    0.19
   1   7   0    2.58    0.22
   1   7   0    2.82    0.18
   1   7   0    3.09    0.23
   1   7   0    2.54    0.36
   1   7   0    2.80    0.22
   2   7   0    3.16    0.23
   2   7   0    3.69    0.21
   2   7   0    3.70    0.21
   2   7   0    3.73    0.20
   2   7   0    4.10    0.40
   3   7   0    1.87    0.12
   3   7   0    2.01    0.12
   3   7   0    1.86    0.16
   4   7   0    0.15    0.04
   4   7   0    0.18    0.03
   4   7   0    0.16    0.03
   6  -8   0   19.15    0.77
  -6   8   0   14.86    1.28
   5  -8   0    5.13    0.27
  -5   8   0    4.82    0.50
   4  -8   0    2.64    0.16
  -4   8   0    2.35    0.35
   3  -8   0    4.83    0.28
  -3   8   0    3.58    0.47
  -3   8   0    4.51    0.44
  -2   8   0    9.30    0.79
  -2   8   0    7.75    0.72
  -2   8   0    8.89    0.49
  -1   8   0   13.35    0.63
  -1   8   0   11.73    0.95
  -1   8   0   11.18    0.99
   0   8   0    0.35    0.15
   0   8   0    0.43    0.09
   0   8   0    0.51    0.08
   0   8   0    0.55    0.09
   1   8   0   24.64    1.75
   1   8   0   25.25    1.14
   1   8   0   25.29    1.07
   1   8   0   24.78    1.09
   1   8   0   25.04    0.99
   2   8   0    0.26    0.04
   2   8   0    0.20    0.05
   2   8   0    0.34    0.04
  -5   9   0   19.66    1.44
  -4   9   0    0.03    0.08
   3  -9   0    1.48    0.09
  -3   9   0    1.34    0.20
  -3   9   0    1.37    0.13
  -3   9   0    1.34    0.18
   2  -9   0    0.03    0.03
  -2   9   0    0.01    0.08
  -2   9   0   -0.06    0.07
  -2   9   0   -0.05    0.05
   1  -9   0    2.35    0.14
  -1   9   0    2.43    0.13
  -1   9   0    1.64    0.21
   0   9  -1    1.15    0.17
   0   9  -1    1.51    0.10
  -1   9  -1    0.18    0.07
  -1   9  -1    0.14    0.10
  -2   9  -1    0.66    0.15
  -2   9  -1    0.44    0.09
  -2   9  -1    0.62    0.15
   2  -9   1    0.58    0.07
  -3   9  -1    2.63    0.31
  -3   9  -1    2.65    0.28
  -4   9  -1    0.35    0.13
  -5   9  -1   16.58    1.31
   5  -9   1   18.31    0.78
   2   8  -1    6.12    0.26
   2   8  -1    4.68    0.44
   2   8  -1    5.77    0.27
   2   8  -1    5.91    0.29
   1   8  -1    8.15    0.42
   1   8  -1    7.90    0.39
   1   8  -1    7.93    0.36
   1   8  -1    8.13    0.39
   1   8  -1    7.83    0.66
   0   8  -1    0.67    0.12
   0   8  -1    0.78    0.22
  -1   8  -1   10.40    0.56
  -1   8  -1   10.70    0.88
  -1   8  -1    9.02    0.82
  -2   8  -1   14.02    1.13
  -2   8  -1   13.07    1.06
  -3   8  -1    2.88    0.41
  -3   8  -1    3.05    0.38
   3  -8   1    3.35    0.21
  -4   8  -1    0.25    0.16
  -4   8  -1    0.41    0.05
   4  -8   1    0.35    0.05
   4  -8   1    0.30    0.08
  -5   8  -1    9.44    0.52
  -5   8  -1    9.77    0.84
   5  -8   1    9.98    0.47
  -6   8  -1    0.95    0.10
  -6   8  -1    0.92    0.19
   6  -8   1    0.93    0.08
  -7   8  -1    2.00    0.12
   4   7  -1    1.60    0.10
   4   7  -1    1.50    0.10
   4   7  -1    1.56    0.12
   3   7  -1    1.05    0.10
   3   7  -1    1.01    0.13
   3   7  -1    1.05    0.08
   3   7  -1    0.95    0.10
   2   7  -1   60.51    2.56
   2   7  -1   62.03    2.60
   2   7  -1   61.92    2.77
   2   7  -1   56.41    4.09
   1   7  -1    4.04    0.45
   1   7  -1    3.54    0.23
   1   7  -1    3.79    0.23
   1   7  -1    3.70    0.28
   1   7  -1    3.86    0.27
   1   7  -1    3.75    0.26
   0   7  -1    3.02    0.41
   0   7  -1    3.09    0.20
   0   7  -1    3.27    0.27
   0   7  -1    2.98    0.24
   0   7  -1    2.97    0.23
  -1   7  -1   17.42    0.81
  -1   7  -1   15.95    1.32
  -1   7  -1   17.45    0.91
  -1   7  -1   18.73    1.42
  -2   7  -1    5.62    0.33
  -2   7  -1    6.87    0.60
  -2   7  -1    5.64    0.61
  -3   7  -1    0.72    0.22
  -3   7  -1    0.60    0.11
  -3   7  -1    0.69    0.25
   3  -7   1    0.95    0.15
  -4   7  -1    2.67    0.38
  -4   7  -1    2.43    0.22
   4  -7   1    2.40    0.19
   4  -7   1    2.42    0.17
   4  -7   1    2.39    0.22
  -5   7  -1    0.54    0.13
  -5   7  -1    0.40    0.18
   5  -7   1    0.75    0.14
   5  -7   1    0.49    0.09
  -6   7  -1   28.68    2.33
  -6   7  -1   32.36    1.65
   6  -7   1   32.89    1.40
  -7   7  -1   38.16    1.97
  -8   7  -1    0.59    0.08
   5   6  -1    7.75    0.33
   5   6  -1    7.58    0.36
   5   6  -1    7.65    0.38
   4   6  -1    0.28    0.06
   4   6  -1    0.22    0.10
   4   6  -1    0.16    0.06
   3   6  -1    4.73    0.31
   3   6  -1    4.85    0.27
   3   6  -1    5.17    0.31
   3   6  -1    5.05    0.27
   3   6  -1    5.04    0.33
   2   6  -1    0.79    0.14
   2   6  -1    0.52    0.11
   2   6  -1    0.89    0.17
   2   6  -1    0.74    0.10
   2   6  -1    0.64    0.10
   2   6  -1    0.69    0.21
   1   6  -1   76.30    3.28
   1   6  -1   76.04    3.23
   1   6  -1   78.40    5.20
   1   6  -1   77.28    3.54
   1   6  -1   72.60    2.97
   1   6  -1   78.77    3.22
   0   6  -1   12.92    1.11
   0   6  -1   14.44    0.76
   0   6  -1   15.05    0.68
   2  -6   1   41.14    2.09
   2  -6   1   45.10    2.07
   3  -6   1   12.12    0.66
  -4   6  -1   35.85    1.88
  -4   6  -1   36.65    2.69
  -4   6  -1   34.28    1.87
   4  -6   1   37.70    1.75
   4  -6   1   35.08    1.60
   4  -6   1   35.16    1.86
  -5   6  -1    0.02    0.16
  -5   6  -1    0.09    0.12
  -5   6  -1   -0.01    0.07
   5  -6   1    0.08    0.08
   5  -6   1    0.04    0.06
  -6   6  -1    0.70    0.12
   6  -6   1    1.09    0.16
   6  -6   1    0.92    0.10
  -7   6  -1    2.46    0.20
   7  -6   1    2.09    0.21
   6   5  -1    1.90    0.15
   6   5  -1    1.93    0.12
   6   5  -1    1.94    0.12
   5   5  -1    0.15    0.05
   5   5  -1    0.07    0.06
   5   5  -1    0.03    0.09
   4   5  -1   28.98    1.27
   4   5  -1   28.49    1.17
   4   5  -1   29.24    1.31
   4   5  -1   29.37    1.37
   4   5  -1   28.52    1.29
   3   5  -1   14.78    0.66
   3   5  -1   14.50    0.74
   3   5  -1   14.62    0.69
   3   5  -1   14.16    0.72
   3   5  -1   13.97    0.62
   2   5  -1  199.04    8.15
   2   5  -1  196.80    8.95
   1   5  -1   30.66    1.31
  -1  -5   1   29.69    1.52
   0   5  -1   25.72    1.08
   0  -5   1   23.64    1.25
   1  -5   1   67.36    3.11
   1  -5   1   64.44    3.07
  -2   5  -1  108.50    5.04
   2  -5   1  102.28    4.84
   2  -5   1  102.46    4.84
  -3   5  -1   32.47    1.63
   3  -5   1   32.67    1.58
  -4   5  -1   14.73    0.81
   4  -5   1   15.57    0.79
   5  -5   1   10.08    0.49
   5  -5   1    9.80    0.56
  -6   5  -1  102.45    5.47
   6  -5   1  109.47    4.95
   6  -5   1  106.68    4.60
  -7   5  -1    2.96    0.25
   7  -5   1    3.02    0.24
  -8   5  -1    6.88    0.42
   9  -5   1    0.47    0.07
   7   4  -1   34.37    1.33
   7   4  -1   34.50    1.48
   6   4  -1   17.63    0.83
   6   4  -1   19.00    0.80
   6   4  -1   17.15    0.74
   5   4  -1   31.17    1.32
   5   4  -1   34.14    1.44
   5   4  -1   33.21    1.46
   5   4  -1   32.78    1.47
   5   4  -1   33.91    1.55
   4   4  -1    2.28    0.21
   4   4  -1    2.30    0.24
   4   4  -1    1.94    0.19
   4   4  -1    2.32    0.17
   4   4  -1    2.32    0.15
   3   4  -1    0.58    0.10
   2   4  -1   10.04    0.47
  -2  -4   1    9.20    0.56
   1   4  -1   40.72    1.68
  -1  -4   1   38.98    1.92
   0  -4   1    1.69    0.18
   1  -4   1    4.76    0.31
  -2   4  -1   73.79    3.48
   2  -4   1   70.40    3.35
  -3   4  -1   69.77    3.41
   3  -4   1   71.24    3.29
  -4   4  -1   12.47    0.68
   4  -4   1   12.43    0.65
   4  -4   1   12.59    0.66
  -5   4  -1    1.39    0.18
   5  -4   1    1.37    0.15
   5  -4   1    1.38    0.14
   6  -4   1    0.84    0.08
   6  -4   1    0.74    0.13
   6  -4   1    0.74    0.08
   6  -4   1    0.92    0.14
   7  -4   1   31.55    1.62
   8  -4   1    0.22    0.08
   8  -4   1    0.18    0.05
   9  -4   1    1.88    0.13
   8   3  -1    3.25    0.14
   8   3  -1    3.23    0.16
   7   3  -1   39.89    1.61
   7   3  -1   42.57    1.78
   6   3  -1    1.30    0.11
   6   3  -1    1.15    0.12
   6   3  -1    1.33    0.12
   6   3  -1    1.49    0.19
   6   3  -1    1.51    0.17
   5   3  -1    2.78    0.17
   5   3  -1    2.78    0.25
   5   3  -1    2.33    0.15
   5   3  -1    2.27    0.21
   5   3  -1    3.00    0.22
   4   3  -1    3.03    0.21
   3   3  -1   48.24    2.02
  -3  -3   1   47.49    2.27
   2   3  -1   32.06    1.38
  -2  -3   1   33.54    1.58
   1   3  -1   22.08    0.92
  -1  -3   1   21.10    1.06
   0  -3   1  537.81   24.46
  -1   3  -1   98.87    4.60
   1  -3   1   93.67    4.42
  -2   3  -1   12.48    0.63
   2  -3   1   12.06    0.61
  -3   3  -1  104.87    4.93
   3  -3   1  101.47    4.74
   3  -3   1  102.02    5.00
  -4   3  -1   11.46    0.62
   4  -3   1   11.44    0.61
   4  -3   1   11.45    0.59
  -5   3  -1   10.28    0.59
   5  -3   1   10.45    0.55
   5  -3   1   10.36    0.58
   6  -3   1  108.66    5.26
   6  -3   1  105.44    4.55
   7  -3   1    3.85    0.28
   7  -3   1    3.66    0.29
   8  -3   1   24.16    1.05
   8  -3   1   23.81    1.14
   9  -3   1   17.70    0.77
   8   2  -1    2.71    0.15
   8   2  -1    2.44    0.14
   7   2  -1   48.03    2.00
   7   2  -1   45.88    1.82
   7   2  -1   45.30    2.11
   6   2  -1   -0.04    0.06
   6   2  -1   -0.04    0.08
   6   2  -1    0.12    0.05
   5   2  -1   29.04    1.27
   5   2  -1   28.56    1.37
   4   2  -1    0.62    0.09
   3   2  -1    1.98    0.14
  -3  -2   1    2.28    0.17
   2   2  -1   41.85    1.79
  -2  -2   1   44.28    2.01
  -1  -2   1  212.29    9.68
   0  -2   1   42.75    1.98
  -1   2  -1  221.17   10.51
  -2   2  -1  226.80   11.08
   2  -2   1  239.17   10.59
  -3   2  -1  490.28   22.74
   3  -2   1  466.43   23.11
  -4   2  -1   28.16    1.44
   4  -2   1   28.86    1.45
   4  -2   1   29.31    1.37
  -5   2  -1   71.46    3.54
   5  -2   1   73.68    3.58
   6  -2   1    0.53    0.11
   7  -2   1  183.80    8.93
   7  -2   1  197.16    8.64
   7  -2   1  193.13    9.34
   8  -2   1   12.04    0.59
   8  -2   1   11.93    0.55
   9  -2   1    0.56    0.06
   9  -2   1    0.57    0.06
   9   1  -1    2.21    0.11
   9   1  -1    2.13    0.11
   8   1  -1   24.58    0.99
   8   1  -1   24.98    1.08
   7   1  -1    1.13    0.14
   7   1  -1    1.21    0.11
   7   1  -1    1.21    0.12
   6   1  -1    0.36    0.06
   6   1  -1    0.23    0.10
   6   1  -1    0.10    0.06
   6   1  -1    0.17    0.09
   5   1  -1    6.02    0.33
   5   1  -1    6.42    0.38
   4   1  -1   76.82    3.74
   4   1  -1   75.65    3.16
   3   1  -1  388.09   16.06
   3   1  -1  393.92   19.02
  -3  -1   1  398.30   17.88
  -2  -1   1   98.18    4.48
  -1  -1   1  288.98   13.13
   0  -1   1  228.56   10.39
  -1   1  -1    0.34    0.04
   1  -1   1    0.19    0.03
   2  -1   1  567.57   25.76
   3  -1   1    1.75    0.13
   4  -1   1    5.80    0.34
   5  -1   1    7.82    0.46
   6  -1   1   17.98    0.77
   6  -1   1   16.81    0.84
   6  -1   1   17.37    0.94
   7  -1   1    6.46    0.29
   7  -1   1    5.55    0.33
   7  -1   1    5.48    0.39
   8  -1   1    2.47    0.14
   9  -1   1    4.18    0.20
   9  -1   1    4.45    0.21
   9   0  -1    0.63    0.06
   9   0  -1    0.68    0.07
   8   0  -1    0.01    0.04
   8   0  -1    0.03    0.05
   8   0  -1    0.12    0.07
   7   0  -1   70.22    3.59
   7   0  -1   72.50    3.32
   7   0  -1   74.00    3.09
   6   0  -1    5.06    0.32
   6   0  -1    5.21    0.35
   6   0  -1    4.94    0.26
   5   0  -1   12.87    0.70
   4   0  -1   26.09    1.32
   4   0  -1   26.17    1.12
   3   0  -1  259.78   12.56
   3   0  -1  259.30   10.60
  -2   0   1    7.24    0.34
  -1   0   1  464.79   21.11
   0   0   1   24.33    1.05
   0   0   1   21.63    1.09
   1   0   1  297.66   13.52
   2   0   1  131.80    6.00
   3   0   1    9.21    0.42
   3   0   1    9.55    0.50
   4   0   1   28.05    1.41
   4   0   1   27.80    1.20
   5   0   1  187.26    9.11
   6   0   1   12.62    0.69
   6   0   1   12.24    0.60
   6   0   1   12.09    0.55
   7   0   1   34.96    1.75
   7   0   1   33.29    1.47
   8   0   1    1.61    0.11
   8   0   1    1.30    0.09
   9   0   1    0.98    0.07
   9   0   1    1.05    0.05
   9  -1  -1    0.43    0.07
   9  -1  -1    0.43    0.05
   8  -1  -1    7.47    0.40
   8  -1  -1    6.52    0.33
   8  -1  -1    6.62    0.33
   7  -1  -1   34.92    1.50
   7  -1  -1   34.22    1.64
   7  -1  -1   34.11    1.77
   6  -1  -1   76.78    3.82
   6  -1  -1   77.77    3.55
   5  -1  -1   17.24    0.89
  -5   1   1   16.24    0.91
   4  -1  -1    5.02    0.30
  -4   1   1    5.25    0.33
   3  -1  -1  149.82    7.27
  -2   1   1    0.48    0.07
  -2   1   1    0.52    0.04
  -1   1   1  113.09    5.09
  -1   1   1  110.71    5.33
   0   1   1   54.78    2.48
   0   1   1   53.80    2.59
   1   1   1   53.56    2.46
   2   1   1   61.52    2.54
  -3  -1  -1    0.13    0.07
   3   1   1    0.18    0.05
   4   1   1   39.10    1.68
   4   1   1   40.14    1.98
   5   1   1    0.81    0.11
   6   1   1   31.69    1.34
   6   1   1   30.38    1.22
   7   1   1   47.45    1.97
   7   1   1   44.30    1.78
   8   1   1    4.69    0.23
   8   1   1    5.19    0.22
   9  -2  -1    0.32    0.07
   9  -2  -1    0.36    0.06
   8  -2  -1    0.02    0.04
   8  -2  -1   -0.05    0.09
   8  -2  -1    0.05    0.08
   7  -2  -1  154.95    6.80
   7  -2  -1  148.51    6.34
   7  -2  -1  145.36    7.32
   6  -2  -1   21.29    1.11
   6  -2  -1   20.55    0.94
   5  -2  -1    3.96    0.27
  -5   2   1    4.19    0.30
   4  -2  -1   89.82    4.44
  -4   2   1   92.12    4.40
   3  -2  -1  250.76   12.32
  -3   2   1  258.46   12.13
  -2   2   1    5.67    0.32
  -1   2   1    5.07    0.28
   1   2   1  603.98   24.62
  -2  -2  -1   37.56    1.82
   2   2   1   38.90    1.60
  -3  -2  -1    0.15    0.08
   3   2   1    0.08    0.05
   4   2   1    1.89    0.15
   5   2   1    8.38    0.43
   5   2   1    7.38    0.35
   5   2   1    7.68    0.34
   6   2   1    0.02    0.03
   6   2   1    0.08    0.05
   7   2   1    5.37    0.27
   7   2   1    5.91    0.25
   8   2   1    5.03    0.23
   9  -3  -1    9.85    0.50
   8  -3  -1   31.08    1.49
   7  -3  -1    0.19    0.10
  -7   3   1    0.14    0.09
   6  -3  -1   53.88    2.56
   6  -3  -1   48.74    2.57
   6  -3  -1   50.40    2.24
   5  -3  -1   16.44    0.85
   5  -3  -1   15.97    0.82
  -5   3   1   15.59    0.86
   4  -3  -1    1.19    0.12
  -4   3   1    1.09    0.14
  -3   3   1   67.17    3.25
   2  -3  -1    9.25    0.52
  -2   3   1   10.87    0.54
  -1   3   1   39.73    1.94
  -1  -3  -1   23.98    1.22
   1   3   1   25.03    1.04
  -2  -3  -1   28.17    1.44
   2   3   1   29.79    1.24
  -3  -3  -1    3.23    0.29
   3   3   1    3.19    0.20
   4   3   1   27.83    1.12
   4   3   1   30.05    1.26
   4   3   1   27.33    1.29
   4   3   1   28.81    1.27
   5   3   1   25.97    1.17
   5   3   1   26.89    1.14
   5   3   1   27.02    1.04
   5   3   1   24.67    1.17
   6   3   1    7.93    0.34
   6   3   1    7.71    0.36
   7   3   1   33.73    1.45
   9  -4  -1   10.09    0.51
   8  -4  -1    9.46    0.52
   7  -4  -1   59.06    3.05
   7  -4  -1   63.76    2.67
  -7   4   1   60.77    3.18
   6  -4  -1   41.92    1.87
   6  -4  -1   42.77    2.02
   6  -4  -1   43.33    2.12
  -6   4   1   40.10    2.20
   5  -4  -1    1.31    0.17
  -4   4   1    7.21    0.44
  -3   4   1   21.97    1.13
   2  -4  -1    0.30    0.09
  -2   4   1    0.30    0.08
   1  -4  -1   87.33    4.08
   0  -4  -1    0.14    0.11
   0   4   1    0.70    0.09
  -1  -4  -1  113.81    5.45
   1   4   1  119.74    4.82
  -2  -4  -1    4.55    0.38
   2   4   1    5.03    0.28
   3   4   1   54.85    2.49
   3   4   1   59.62    2.66
   3   4   1   58.56    2.47
   3   4   1   59.41    2.26
   3   4   1   59.81    2.50
   4   4   1   96.75    4.03
   4   4   1   90.55    4.10
   4   4   1  101.58    3.69
   4   4   1   96.82    4.04
   5   4   1    2.00    0.12
   5   4   1    1.81    0.12
   5   4   1    1.65    0.18
   6   4   1    1.01    0.08
   6   4   1    0.97    0.06
  -9   5   1    2.93    0.19
  -8   5   1    6.83    0.42
   7  -5  -1    0.45    0.08
  -7   5   1    0.70    0.15
   6  -5  -1    8.40    0.50
   6  -5  -1    7.93    0.42
  -6   5   1    8.12    0.48
  -6   5   1    8.55    0.52
   5  -5  -1    4.38    0.27
   5  -5  -1    4.09    0.27
   5  -5  -1    4.52    0.33
  -5   5   1    4.45    0.33
  -5   5   1    4.35    0.29
  -3   5   1    7.76    0.47
   2  -5  -1  155.51    7.19
   1  -5  -1    3.61    0.31
  -1   5   1    4.06    0.23
   0  -5  -1    1.69    0.25
   0   5   1    1.52    0.14
   1   5   1   16.38    0.76
   1   5   1   16.57    0.81
   1   5   1   16.36    0.81
   1   5   1   17.06    0.70
   1   5   1   16.19    0.74
   2   5   1   52.70    2.33
   2   5   1   52.58    2.31
   2   5   1   55.99    2.12
   2   5   1   54.47    2.50
   2   5   1   55.38    3.74
   2   5   1   55.61    2.35
   3   5   1    0.14    0.06
   3   5   1    0.10    0.04
   3   5   1    0.08    0.05
   3   5   1    0.15    0.11
   3   5   1    0.11    0.09
   4   5   1    0.14    0.05
   4   5   1    0.09    0.10
   4   5   1    0.07    0.05
   5   5   1    0.81    0.07
   5   5   1    0.75    0.10
   5   5   1    0.70    0.07
  -8   6   1    0.88    0.10
   7  -6  -1    2.94    0.18
  -7   6   1    3.04    0.23
   6  -6  -1  109.87    5.04
   6  -6  -1  110.73    4.70
  -6   6   1  103.58    5.44
   5  -6  -1    2.56    0.24
   5  -6  -1    2.49    0.20
   5  -6  -1    2.34    0.17
  -5   6   1    2.60    0.36
  -5   6   1    2.54    0.22
   4  -6  -1    2.74    0.24
   4  -6  -1    2.71    0.20
  -4   6   1    2.77    0.37
  -4   6   1    2.28    0.21
  -3   6   1   11.56    0.66
  -3   6   1   13.38    1.00
  -3   6   1   12.67    1.07
  -2   6   1    0.68    0.15
  -2   6   1    1.03    0.27
  -2   6   1    0.86    0.24
  -1   6   1    1.84    0.32
  -1   6   1    1.68    0.16
  -1   6   1    1.58    0.16
  -1   6   1    1.52    0.19
  -1   6   1    2.12    0.35
  -1   6   1    1.94    0.15
  -1   6   1    2.10    0.19
   0   6   1   15.71    0.84
   0   6   1   16.67    0.77
   0   6   1   16.69    1.29
   0   6   1   16.79    0.71
   0   6   1   16.91    1.36
   0   6   1   16.96    0.79
   0   6   1   17.27    0.77
   1   6   1    9.45    0.82
   1   6   1    9.47    0.48
   1   6   1    9.67    0.50
   1   6   1    9.40    0.43
   1   6   1    9.45    0.50
   1   6   1    9.46    0.46
   2   6   1    0.47    0.08
   2   6   1    0.24    0.06
   2   6   1    0.27    0.06
   2   6   1    0.29    0.17
   2   6   1    0.36    0.11
   2   6   1    0.19    0.10
   3   6   1    0.15    0.09
   3   6   1    0.07    0.04
   3   6   1   -0.02    0.04
   4   6   1    7.27    0.36
   4   6   1    6.87    0.33
   4   6   1    7.15    0.30
   7  -7  -1   13.73    0.61
  -7   7   1   13.58    0.70
   6  -7  -1    6.52    0.33
  -6   7   1    6.08    0.35
  -6   7   1    5.98    0.57
   5  -7  -1   11.66    0.62
   5  -7  -1   11.57    0.64
   5  -7  -1   11.18    0.57
  -5   7   1   11.15    0.61
  -5   7   1   13.67    1.02
   4  -7  -1    0.87    0.14
   4  -7  -1    0.98    0.12
  -4   7   1    1.28    0.28
   3  -7  -1    1.15    0.16
  -3   7   1    0.99    0.26
  -3   7   1    1.57    0.27
  -2   7   1   65.50    2.83
  -2   7   1   60.75    4.15
  -2   7   1   55.76    4.41
  -1   7   1   12.92    0.62
  -1   7   1   12.71    0.58
  -1   7   1   13.44    0.63
  -1   7   1   14.66    1.14
  -1   7   1   14.53    1.08
  -1   7   1   12.14    0.69
   0   7   1   18.42    1.41
   0   7   1   18.51    0.78
   0   7   1   18.43    0.91
   0   7   1   18.84    0.85
   0   7   1   19.58    0.86
   1   7   1   29.43    1.33
   1   7   1   31.35    2.17
   1   7   1   31.38    1.35
   1   7   1   31.02    1.42
   1   7   1   30.87    1.22
   2   7   1    5.11    0.24
   2   7   1    5.35    0.29
   2   7   1    4.47    0.44
   2   7   1    5.15    0.25
   3   7   1    0.74    0.09
   3   7   1    0.48    0.05
   3   7   1    0.53    0.05
   6  -8  -1    0.88    0.08
  -6   8   1    0.81    0.15
   5  -8  -1    1.91    0.14
  -5   8   1    1.61    0.25
   4  -8  -1    5.67    0.30
  -4   8   1    4.43    0.50
   3  -8  -1    0.37    0.07
  -3   8   1    0.28    0.15
  -3   8   1    0.47    0.11
  -3   8   1    0.39    0.14
  -2   8   1    0.01    0.07
  -2   8   1    0.02    0.12
  -2   8   1   -0.02    0.10
  -1   8   1    1.16    0.11
  -1   8   1    1.28    0.13
  -1   8   1    1.34    0.23
  -1   8   1    0.92    0.19
   0   8   1    5.18    0.25
   0   8   1    4.94    0.25
   0   8   1    4.60    0.24
   0   8   1    4.62    0.43
   0   8   1    4.96    0.23
   1   8   1    4.05    0.36
   1   8   1    4.31    0.19
   1   8   1    4.23    0.21
   1   8   1    4.23    0.21
   1   9  -2    2.29    0.22
   0   9  -2    1.07    0.11
   0   9  -2    0.58    0.14
  -1   9  -2   11.44    0.90
  -1   9  -2   12.34    0.61
  -2   9  -2    4.28    0.42
  -2   9  -2    3.97    0.40
   2  -9   2    4.32    0.24
  -3   9  -2    4.82    0.42
  -3   9  -2    3.55    0.44
   3  -9   2    5.24    0.25
  -4   9  -2    0.05    0.11
   4  -9   2    0.08    0.04
  -5   9  -2   20.73    1.66
   5  -9   2   24.13    0.99
  -6   9  -2   13.11    1.01
   3   8  -2    0.27    0.06
   3   8  -2    0.21    0.04
   2   8  -2   13.64    1.09
   2   8  -2   15.11    0.68
   2   8  -2   16.02    0.73
   2   8  -2   16.13    0.63
   1   8  -2    3.18    0.22
   1   8  -2    2.68    0.34
   1   8  -2    2.83    0.20
   0   8  -2    0.15    0.15
   0   8  -2    0.20    0.10
  -1   8  -2    0.23    0.09
  -1   8  -2    0.07    0.15
  -1   8  -2    0.26    0.17
  -1   8  -2    0.20    0.11
  -2   8  -2    0.33    0.18
  -2   8  -2    0.29    0.10
  -2   8  -2    0.17    0.16
  -3   8  -2    3.23    0.43
  -3   8  -2    3.18    0.21
  -3   8  -2    3.67    0.41
   3  -8   2    3.44    0.21
  -4   8  -2    2.15    0.18
  -4   8  -2    2.43    0.35
   4  -8   2    2.08    0.16
   4  -8   2    2.05    0.20
  -5   8  -2    3.88    0.27
  -5   8  -2    3.58    0.43
   5  -8   2    3.91    0.22
  -6   8  -2   39.98    3.25
  -6   8  -2   48.70    2.30
   6  -8   2   46.24    1.95
  -7   8  -2    7.34    0.41
   4   7  -2    2.34    0.14
   4   7  -2    2.30    0.14
   4   7  -2    2.19    0.17
   3   7  -2    1.86    0.14
   3   7  -2    1.41    0.16
   3   7  -2    2.00    0.14
   3   7  -2    2.04    0.16
   2   7  -2    0.17    0.15
   2   7  -2    0.09    0.08
   2   7  -2    0.17    0.09
   2   7  -2   -0.02    0.09
   2   7  -2   -0.02    0.06
   2   7  -2    0.03    0.06
   1   7  -2    0.08    0.06
   1   7  -2   -0.01    0.07
   1   7  -2    0.05    0.12
   1   7  -2    0.11    0.10
   1   7  -2    0.04    0.15
   0   7  -2   24.32    1.12
   0   7  -2   24.82    1.25
   0   7  -2   26.06    1.85
  -1   7  -2   56.47    4.20
  -1   7  -2   59.62    2.46
  -1   7  -2   53.11    2.88
  -1   7  -2   62.39    3.99
  -2   7  -2    2.50    0.22
  -2   7  -2    3.47    0.42
  -2   7  -2    3.21    0.40
  -3   7  -2  158.28   11.50
  -3   7  -2  160.17    8.13
  -3   7  -2  172.01   10.80
   3  -7   2  158.90    7.50
  -4   7  -2    3.10    0.21
  -4   7  -2    2.93    0.26
  -4   7  -2    2.79    0.41
   4  -7   2    3.41    0.21
   4  -7   2    2.92    0.25
  -5   7  -2   43.15    2.17
  -5   7  -2   39.99    2.15
  -5   7  -2   41.92    3.08
   5  -7   2   40.76    1.99
   5  -7   2   41.21    1.83
  -6   7  -2   10.87    0.93
  -6   7  -2   10.98    0.65
  -6   7  -2   11.65    0.61
   6  -7   2    9.99    0.59
   6  -7   2   11.05    0.51
  -7   7  -2    1.21    0.12
  -7   7  -2    1.26    0.16
  -8   7  -2    3.14    0.22
   5   6  -2    6.19    0.29
   5   6  -2    6.21    0.30
   5   6  -2    6.20    0.33
   4   6  -2    1.53    0.15
   4   6  -2    1.37    0.13
   4   6  -2    1.30    0.12
   4   6  -2    0.98    0.15
   3   6  -2   20.70    0.89
   3   6  -2   21.34    1.05
   3   6  -2   21.53    0.99
   3   6  -2   21.35    0.97
   3   6  -2   20.95    0.95
   2   6  -2   37.60    2.56
   2   6  -2   33.81    1.59
   2   6  -2   35.58    1.74
   2   6  -2   35.87    1.58
   2   6  -2   37.60    1.58
   2   6  -2   36.36    1.46
   1   6  -2   51.28    2.38
   1   6  -2   52.71    3.49
   1   6  -2   48.96    2.18
   1   6  -2   49.09    2.16
   1   6  -2   49.85    2.14
   0   6  -2   53.63    2.28
   1  -6   2   15.44    0.85
   2  -6   2    2.24    0.24
   2  -6   2    2.47    0.20
   3  -6   2   10.46    0.58
  -4   6  -2    0.48    0.22
  -4   6  -2    0.36    0.11
   4  -6   2    0.43    0.08
   4  -6   2    0.33    0.10
  -5   6  -2   23.06    1.65
  -5   6  -2   19.81    1.13
   5  -6   2   20.04    1.05
   5  -6   2   20.06    0.94
  -6   6  -2   27.17    1.50
  -6   6  -2   28.21    2.18
   6  -6   2   28.05    1.39
   6  -6   2   28.66    1.24
  -7   6  -2   28.00    1.46
   7  -6   2   26.53    1.33
  -8   6  -2    1.82    0.15
   6   5  -2    5.85    0.30
   6   5  -2    6.32    0.33
   6   5  -2    6.46    0.29
   5   5  -2   23.05    1.02
   5   5  -2   22.96    1.09
   5   5  -2   22.46    1.05
   5   5  -2   23.15    0.94
   4   5  -2   41.53    1.64
   4   5  -2   38.91    1.78
   4   5  -2   40.67    1.94
   4   5  -2   42.86    1.79
   4   5  -2   41.58    1.81
   3   5  -2   25.00    1.13
   3   5  -2   25.75    1.04
   3   5  -2   25.01    1.16
   3   5  -2   25.85    1.25
   3   5  -2   24.52    1.12
   2   5  -2    4.39    0.26
   1   5  -2   67.94    2.79
  -1  -5   2   65.44    3.16
   0  -5   2   11.16    0.62
   1  -5   2   38.45    1.84
   1  -5   2   37.73    1.80
   2  -5   2   10.57    0.59
   2  -5   2   11.51    0.58
  -3   5  -2  106.87    5.18
   3  -5   2  108.35    4.99
   4  -5   2    0.58    0.11
   5  -5   2    7.51    0.44
   5  -5   2    7.13    0.36
   6  -5   2    0.62    0.07
   6  -5   2    0.55    0.12
   7  -5   2    8.13    0.44
   7  -5   2    6.56    0.44
  -8   5  -2    2.91    0.22
   7   4  -2    8.52    0.37
   7   4  -2    8.80    0.40
   6   4  -2    2.70    0.17
   6   4  -2    2.95    0.19
   6   4  -2    3.14    0.19
   6   4  -2    2.77    0.23
   5   4  -2   26.23    1.18
   5   4  -2   25.94    1.13
   5   4  -2   25.75    1.15
   5   4  -2   24.45    1.04
   5   4  -2   24.73    1.23
   4   4  -2    0.06    0.07
   4   4  -2    0.09    0.11
   4   4  -2   -0.09    0.10
   4   4  -2    0.05    0.07
   4   4  -2    0.09    0.06
   3   4  -2   45.70    1.90
  -3  -4   2   43.19    2.15
   2   4  -2   81.67    3.34
  -2  -4   2   78.74    3.75
   1   4  -2   40.76    1.70
  -1  -4   2   39.76    1.92
   0  -4   2   40.28    1.92
   1  -4   2   32.06    1.48
   1  -4   2   29.80    1.46
  -2   4  -2   46.45    2.25
   2  -4   2   46.48    2.18
  -3   4  -2    0.77    0.11
   3  -4   2    1.18    0.11
   3  -4   2    1.10    0.12
   5  -4   2   68.96    3.33
   5  -4   2   65.62    3.16
   6  -4   2   26.41    1.27
   6  -4   2   24.08    1.12
   6  -4   2   26.15    1.27
   6  -4   2   26.02    1.33
   7  -4   2    0.55    0.07
   7  -4   2    0.53    0.11
   7  -4   2    0.70    0.14
   8  -4   2   14.75    0.68
   8  -4   2   15.90    0.75
  -9   4  -2    1.78    0.14
   9  -4   2    1.70    0.10
   8   3  -2    1.37    0.09
   8   3  -2    1.37    0.09
   7   3  -2    1.25    0.12
   7   3  -2    1.33    0.11
   7   3  -2    1.40    0.11
   6   3  -2   19.95    0.88
   6   3  -2   19.14    0.97
   6   3  -2   19.35    0.92
   6   3  -2   19.75    0.82
   6   3  -2   19.63    0.91
   5   3  -2    1.15    0.11
   5   3  -2    0.76    0.12
   5   3  -2    1.19    0.19
   5   3  -2    1.11    0.17
   5   3  -2    0.93    0.12
   4   3  -2    4.74    0.28
   3   3  -2   57.71    2.40
  -3  -3   2   56.89    2.68
   2   3  -2   11.90    0.54
  -2  -3   2   11.98    0.62
   1   3  -2  990.07   40.54
  -1  -3   2 1000.00   45.20
   0  -3   2   23.12    1.11
  -1   3  -2    3.26    0.19
   1  -3   2    3.32    0.21
  -2   3  -2  189.25    9.43
   2  -3   2  209.25    9.04
   2  -3   2  195.99    9.08
  -3   3  -2    0.11    0.05
   3  -3   2    0.12    0.05
   3  -3   2    0.16    0.05
  -4   3  -2    0.91    0.12
   4  -3   2    0.99    0.11
   4  -3   2    1.09    0.13
  -5   3  -2    7.57    0.47
   5  -3   2    7.74    0.46
   5  -3   2    8.35    0.45
   6  -3   2    0.19    0.09
   6  -3   2    0.44    0.06
   6  -3   2    0.23    0.09
   7  -3   2   33.63    1.73
   7  -3   2   35.57    1.65
   7  -3   2   31.70    1.45
   8  -3   2    1.59    0.13
   8  -3   2    1.59    0.11
   9  -3   2    7.77    0.35
   8   2  -2   12.69    0.57
   8   2  -2   12.50    0.53
   7   2  -2    0.07    0.07
   7   2  -2    0.08    0.08
   7   2  -2    0.04    0.05
   6   2  -2    6.60    0.33
   6   2  -2    6.27    0.41
   6   2  -2    6.83    0.33
   5   2  -2    0.37    0.12
   5   2  -2    0.74    0.12
   4   2  -2   73.69    3.07
   3   2  -2    0.70    0.09
   3   2  -2    0.75    0.08
  -3  -2   2    0.79    0.10
   2   2  -2   14.36    0.66
  -2  -2   2   16.42    0.75
  -1  -2   2  119.59    5.47
   0  -2   2  103.24    4.72
  -1   2  -2    6.16    0.31
   1  -2   2    6.39    0.32
  -2   2  -2    1.07    0.09
   2  -2   2    1.16    0.09
  -3   2  -2   52.55    2.55
   3  -2   2   52.63    2.46
   3  -2   2   53.22    2.59
  -4   2  -2  230.68   11.45
   4  -2   2  246.63   11.63
   4  -2   2  242.21   10.99
  -5   2  -2    1.05    0.16
   5  -2   2    1.06    0.13
   5  -2   2    0.75    0.12
   6  -2   2   43.82    2.31
   6  -2   2   49.43    2.43
   6  -2   2   51.19    2.06
   7  -2   2   12.39    0.61
   7  -2   2   12.63    0.56
   7  -2   2   12.33    0.71
   7  -2   2   12.54    0.68
   8  -2   2   15.60    0.69
   9  -2   2    2.23    0.12
   9  -2   2    2.51    0.12
   9   1  -2    2.12    0.12
   8   1  -2    3.67    0.23
   8   1  -2    3.45    0.19
   8   1  -2    3.52    0.20
   7   1  -2   15.62    0.70
   7   1  -2   15.85    0.80
   7   1  -2   15.20    0.86
   7   1  -2   15.22    0.66
   6   1  -2    0.01    0.04
   6   1  -2    0.11    0.10
   6   1  -2    0.11    0.08
   6   1  -2    0.02    0.07
   5   1  -2   16.64    0.75
   5   1  -2   16.39    0.88
   4   1  -2    2.00    0.14
   4   1  -2    1.67    0.15
   3   1  -2  115.09    4.81
   3   1  -2  118.88    5.70
  -3  -1   2  117.59    5.35
  -2  -1   2  159.66    7.27
  -1  -1   2   46.09    2.12
   0  -1   2    5.48    0.28
   2  -1   2  476.02   21.61
   3  -1   2   92.18    4.49
   4  -1   2    1.79    0.15
   4  -1   2    1.67    0.14
   5  -1   2    3.29    0.24
   6  -1   2   12.55    0.71
   6  -1   2   14.04    0.59
   6  -1   2   13.09    0.75
   6  -1   2   13.66    0.64
   7  -1   2    0.10    0.09
   8  -1   2    3.88    0.20
   9  -1   2    2.27    0.12
   9  -1   2    2.37    0.10
   9   0  -2    0.03    0.03
   9   0  -2    0.11    0.04
   8   0  -2    0.13    0.07
   8   0  -2   -0.03    0.08
   8   0  -2    0.09    0.04
   7   0  -2    2.86    0.19
   7   0  -2    2.56    0.25
   7   0  -2    2.87    0.25
   7   0  -2    2.62    0.17
   6   0  -2    0.01    0.05
   6   0  -2   -0.02    0.09
   6   0  -2    0.00    0.07
   5   0  -2   14.11    0.76
  -5   0   2   13.74    0.78
   4   0  -2  430.86   20.84
   3   0  -2    0.08    0.05
   3   0  -2    0.18    0.04
  -2   0   2  583.72   26.50
  -1   0   2  151.29    7.16
  -1   0   2  149.91    6.85
   0   0   2  866.35   38.03
   0   0   2  807.42   39.72
   1   0   2  255.83   11.63
   2   0   2  543.18   24.67
   3   0   2    1.50    0.11
   3   0   2    1.33    0.12
   4   0   2  132.54    6.46
   5   0   2    1.09    0.15
   6   0   2    0.56    0.06
   6   0   2    0.72    0.13
   7   0   2   26.91    1.16
   8   0   2    7.39    0.31
   8   0   2    7.25    0.33
   9  -1  -2    0.24    0.06
   9  -1  -2    0.06    0.05
   8  -1  -2   19.00    0.78
   8  -1  -2   18.06    0.83
   8  -1  -2   19.09    0.93
   7  -1  -2   11.37    0.52
   7  -1  -2   11.38    0.62
   7  -1  -2   10.95    0.66
   6  -1  -2    0.17    0.08
   6  -1  -2    0.08    0.11
   6  -1  -2    0.20    0.07
   5  -1  -2    3.58    0.26
  -5   1   2    3.64    0.28
   4  -1  -2   33.78    1.76
  -4   1   2   36.61    1.76
   3  -1  -2  235.94   11.88
  -3   1   2  254.92   11.70
  -2   1   2   81.78    3.97
  -2   1   2   83.76    3.78
  -1   1   2  147.84    6.73
   0   1   2  247.94   11.28
   1   1   2    7.37    0.37
   3   1   2    8.59    0.46
   3   1   2    8.44    0.40
   4   1   2   25.13    1.10
   6   1   2    1.65    0.11
   6   1   2    2.10    0.11
   7   1   2    2.57    0.14
   7   1   2    2.89    0.15
   8   1   2    3.06    0.15
   9  -2  -2   13.48    0.67
   8  -2  -2   13.11    0.69
   7  -2  -2   34.94    1.65
   7  -2  -2   33.87    1.49
   7  -2  -2   33.62    1.76
   6  -2  -2    0.38    0.11
   5  -2  -2   31.80    1.59
  -5   2   2   30.63    1.59
   4  -2  -2   70.43    3.51
  -4   2   2   72.42    3.47
   3  -2  -2   53.11    2.75
  -3   2   2   59.33    2.73
  -2   2   2  249.29   11.96
  -2   2   2  252.88   11.43
  -1   2   2    3.98    0.22
  -1   2   2    3.84    0.23
   0   2   2  582.74   26.48
   1   2   2   85.84    3.53
   2   2   2   87.62    3.61
  -3  -2  -2    1.72    0.22
   3   2   2    1.58    0.12
   4   2   2   14.69    0.69
   5   2   2    5.92    0.26
   5   2   2    5.60    0.34
   6   2   2   44.22    1.85
   6   2   2   42.34    1.66
   7   2   2    1.54    0.09
   9  -3  -2   49.03    2.26
   8  -3  -2    2.34    0.23
   7  -3  -2    3.07    0.20
   7  -3  -2    2.93    0.26
   6  -3  -2   46.33    2.04
   6  -3  -2   45.70    2.31
   5  -3  -2    6.76    0.42
  -5   3   2    7.81    0.46
   4  -3  -2   42.49    2.09
  -4   3   2   41.65    2.09
  -3   3   2    2.35    0.19
  -2   3   2    2.87    0.21
  -1   3   2   95.36    4.59
   0   3   2  237.03    9.69
  -2  -3  -2    0.36    0.15
   2   3   2    0.46    0.07
   3   3   2   26.33    1.15
   4   3   2    3.55    0.17
   4   3   2    3.46    0.25
   4   3   2    3.21    0.24
   5   3   2   19.60    0.75
   5   3   2   18.20    0.82
   5   3   2   18.76    0.87
   6   3   2   10.90    0.49
   7   3   2    9.39    0.41
   9  -4  -2    2.65    0.19
  -9   4   2    2.67    0.19
   7  -4  -2    3.77    0.23
  -7   4   2    3.62    0.30
   6  -4  -2   48.20    2.33
   6  -4  -2   47.88    2.16
  -6   4   2   49.91    2.52
   5  -4  -2    1.81    0.18
  -4   4   2    0.16    0.10
  -3   4   2  127.24    6.13
   2  -4  -2   19.23    1.09
  -2   4   2   23.78    1.12
   1  -4  -2   13.07    0.77
  -1   4   2   14.54    0.62
   0  -4  -2    6.62    0.46
   0   4   2    6.64    0.33
   2   4   2    0.64    0.08
   2   4   2    0.93    0.12
   2   4   2    0.79    0.08
   2   4   2    0.52    0.12
   3   4   2    6.93    0.33
   3   4   2    6.70    0.37
   3   4   2    7.02    0.40
   3   4   2    7.29    0.32
   4   4   2   14.64    0.69
   4   4   2   14.39    0.64
   4   4   2   14.84    0.58
   4   4   2   13.44    0.68
   5   4   2    0.07    0.03
   5   4   2    0.08    0.03
   5   4   2    0.24    0.08
   6   4   2    1.44    0.08
  -8   5   2   15.17    0.81
   7  -5  -2    0.45    0.08
   7  -5  -2    0.37    0.06
  -7   5   2    0.52    0.11
   6  -5  -2    1.51    0.15
   6  -5  -2    1.63    0.20
  -6   5   2    1.77    0.19
   5  -5  -2    0.54    0.13
   5  -5  -2    0.37    0.08
  -5   5   2    0.29    0.10
   4  -5  -2   45.47    2.60
  -4   5   2   53.01    3.67
  -4   5   2   52.03    2.56
  -3   5   2    0.18    0.07
  -2   5   2    4.16    0.30
  -1   5   2    0.68    0.12
   0   5   2   25.98    1.06
   0   5   2   27.91    2.09
   0   5   2   25.51    1.17
   0   5   2   26.51    1.26
   0   5   2   27.32    1.92
   0   5   2   25.86    1.17
   1   5   2   17.09    0.81
   1   5   2   16.74    0.71
   1   5   2   18.22    1.31
   1   5   2   17.08    0.77
   1   5   2   16.01    0.82
   2   5   2    2.49    0.15
   2   5   2    2.06    0.14
   2   5   2    2.11    0.33
   2   5   2    2.30    0.22
   2   5   2    2.63    0.16
   3   5   2   21.01    0.84
   3   5   2   20.60    0.96
   3   5   2   21.27    0.93
   4   5   2    0.33    0.05
   4   5   2    0.35    0.05
   4   5   2    0.44    0.10
   5   5   2    7.66    0.36
   5   5   2    7.65    0.34
  -8   6   2    0.27    0.05
   7  -6  -2    0.35    0.07
  -7   6   2    0.30    0.07
   6  -6  -2   26.68    1.37
   6  -6  -2   28.21    1.26
  -6   6   2   28.54    1.44
   5  -6  -2   12.09    0.67
   5  -6  -2   11.70    0.68
  -5   6   2   13.16    1.04
  -5   6   2   12.00    0.66
   4  -6  -2    0.36    0.08
  -4   6   2    0.35    0.18
  -4   6   2    0.30    0.05
  -3   6   2   22.14    1.60
  -3   6   2   21.48    1.72
  -2   6   2   36.62    1.83
  -2   6   2   39.03    2.72
  -2   6   2   40.61    2.92
  -2   6   2   39.03    1.69
  -1   6   2   36.48    2.99
  -1   6   2   41.14    1.73
  -1   6   2   41.63    1.59
  -1   6   2   41.41    1.75
  -1   6   2   40.89    1.89
  -1   6   2   39.18    2.82
   0   6   2    0.32    0.17
   0   6   2    0.29    0.19
   0   6   2    0.32    0.07
   0   6   2    0.26    0.06
   0   6   2    0.28    0.09
   0   6   2    0.33    0.10
   1   6   2    0.03    0.08
   1   6   2    0.27    0.07
   1   6   2    0.30    0.18
   1   6   2    0.13    0.06
   1   6   2    0.18    0.06
   2   6   2    0.20    0.06
   2   6   2    0.26    0.06
   2   6   2    0.09    0.09
   2   6   2    0.17    0.13
   3   6   2    0.38    0.05
   3   6   2    0.45    0.09
   3   6   2    0.31    0.05
   4   6   2    1.03    0.07
   4   6   2    0.95    0.09
   7  -7  -2    3.37    0.17
   6  -7  -2    8.13    0.40
   5  -7  -2    8.07    0.44
  -5   7   2    8.13    0.72
   4  -7  -2   14.33    0.71
   4  -7  -2   12.55    0.70
  -4   7   2   11.49    1.07
   3  -7  -2    0.30    0.11
   3  -7  -2    0.35    0.08
  -3   7   2    0.52    0.18
  -3   7   2    0.44    0.12
  -3   7   2    0.55    0.21
  -2   7   2   11.00    0.59
  -2   7   2   10.50    0.89
  -2   7   2   12.18    0.99
  -1   7   2   12.46    0.55
  -1   7   2   11.72    0.50
  -1   7   2   12.77    0.55
  -1   7   2   10.42    0.97
  -1   7   2   10.14    0.91
  -1   7   2   11.76    0.60
   0   7   2   11.10    0.86
   0   7   2    9.94    0.44
   0   7   2   10.63    0.50
   0   7   2    9.98    0.50
   0   7   2    9.24    0.82
   0   7   2   10.31    0.48
   1   7   2    0.22    0.07
   1   7   2    0.30    0.05
   1   7   2    0.35    0.13
   1   7   2    0.32    0.06
   2   7   2    7.51    0.67
   2   7   2    9.60    0.37
   2   7   2    9.62    0.43
   2   7   2    9.77    0.42
  -5   8   2    9.50    0.75
   4  -8  -2    3.23    0.19
  -4   8   2    2.86    0.34
  -4   8   2    3.45    0.21
   3  -8  -2    4.04    0.24
  -3   8   2    4.05    0.36
  -3   8   2    4.12    0.42
  -3   8   2    4.21    0.25
   2  -8  -2    0.48    0.07
  -2   8   2    0.61    0.08
  -2   8   2    0.55    0.13
  -2   8   2    0.67    0.16
   1  -8  -2    0.04    0.04
  -1   8   2    0.00    0.03
  -1   8   2   -0.06    0.08
  -1   8   2   -0.03    0.08
   0   8   2    5.30    0.25
   0   8   2    5.10    0.42
   1   9  -3    9.35    0.71
   1   9  -3    9.97    0.48
   0   9  -3    2.28    0.27
   0   9  -3    2.51    0.19
  -1   9  -3    0.05    0.08
  -1   9  -3    0.12    0.12
  -2   9  -3    0.05    0.11
  -2   9  -3    0.02    0.11
  -3   9  -3   21.60    1.52
  -3   9  -3   19.00    1.40
   3  -9   3   18.43    0.88
  -4   9  -3    1.16    0.22
   4  -9   3    1.47    0.11
  -5   9  -3    0.12    0.10
   5  -9   3    0.24    0.04
  -6   9  -3    2.35    0.24
   3   8  -3    1.06    0.10
   3   8  -3    0.93    0.08
   3   8  -3    1.02    0.09
   2   8  -3    0.49    0.14
   2   8  -3    0.82    0.11
   2   8  -3    0.67    0.10
   1   8  -3   24.95    1.75
   1   8  -3   23.59    1.18
   0   8  -3   34.37    1.69
   0   8  -3   35.89    2.48
  -1   8  -3   13.58    0.65
  -1   8  -3   12.80    1.08
  -1   8  -3   14.44    1.13
  -2   8  -3    4.69    0.29
  -2   8  -3    4.21    0.27
  -2   8  -3    4.18    0.48
  -2   8  -3    5.49    0.53
  -3   8  -3   11.41    0.93
  -3   8  -3   12.79    1.02
  -3   8  -3   10.76    0.64
   3  -8   3   11.53    0.56
  -4   8  -3    0.20    0.17
  -4   8  -3    0.40    0.10
   4  -8   3    0.20    0.09
   4  -8   3    0.13    0.06
  -5   8  -3    0.36    0.10
  -5   8  -3    0.43    0.17
   5  -8   3    0.28    0.06
  -6   8  -3    0.85    0.19
  -6   8  -3    1.18    0.14
  -7   8  -3    0.33    0.07
   4   7  -3    0.08    0.05
   4   7  -3    0.11    0.05
   4   7  -3    0.23    0.05
   4   7  -3    0.11    0.07
   3   7  -3    0.42    0.10
   3   7  -3    0.20    0.06
   3   7  -3    0.10    0.09
   3   7  -3    0.12    0.06
   2   7  -3    8.36    0.45
   2   7  -3    7.58    0.70
   2   7  -3    7.94    0.43
   2   7  -3    8.41    0.49
   1   7  -3    2.73    0.28
   1   7  -3    2.85    0.39
   1   7  -3    2.57    0.21
   1   7  -3    2.42    0.23
   0   7  -3   17.39    0.81
   0   7  -3   17.73    1.36
  -1   7  -3    0.30    0.09
  -1   7  -3    0.41    0.21
  -1   7  -3    0.30    0.09
  -1   7  -3    0.46    0.21
  -2   7  -3   71.68    4.88
  -2   7  -3   73.50    5.18
  -2   7  -3   69.53    3.64
  -3   7  -3   32.56    1.70
  -3   7  -3   32.03    1.67
  -3   7  -3   31.29    2.27
  -3   7  -3   32.77    2.44
   3  -7   3   30.54    1.43
   3  -7   3   32.73    1.56
  -4   7  -3    5.31    0.40
  -4   7  -3    5.43    0.35
  -4   7  -3    5.26    0.58
   4  -7   3    5.74    0.30
   4  -7   3    5.40    0.36
  -5   7  -3    8.09    0.53
  -5   7  -3    8.35    0.50
  -5   7  -3    8.94    0.79
   5  -7   3    8.19    0.48
   5  -7   3    7.92    0.40
  -6   7  -3    2.10    0.33
  -6   7  -3    2.44    0.20
   6  -7   3    2.36    0.21
  -7   7  -3    0.12    0.07
  -8   7  -3   10.50    0.56
   5   6  -3    3.75    0.21
   5   6  -3    3.72    0.24
   5   6  -3    3.93    0.22
   5   6  -3    4.05    0.21
   4   6  -3    0.04    0.11
   4   6  -3    0.12    0.06
   4   6  -3    0.14    0.09
   4   6  -3    0.13    0.06
   3   6  -3   25.97    1.15
   3   6  -3   25.67    1.16
   3   6  -3   25.60    1.18
   3   6  -3   25.56    1.07
   3   6  -3   26.31    1.28
   2   6  -3    0.24    0.12
   2   6  -3    0.19    0.18
   2   6  -3    0.17    0.08
   2   6  -3    0.37    0.14
   2   6  -3    0.19    0.07
   1   6  -3   50.19    2.26
   1   6  -3   55.28    2.24
   0   6  -3   14.32    0.67
   1  -6   3    9.16    0.55
   2  -6   3    1.66    0.20
   2  -6   3    1.47    0.15
   3  -6   3   23.46    1.12
   3  -6   3   26.23    1.23
  -4   6  -3    0.80    0.23
  -4   6  -3    0.63    0.14
   4  -6   3    0.95    0.14
   4  -6   3    0.98    0.10
  -5   6  -3    3.01    0.28
  -5   6  -3    3.47    0.44
   5  -6   3    3.27    0.26
   5  -6   3    3.47    0.20
  -6   6  -3    2.95    0.25
  -6   6  -3    2.79    0.39
   6  -6   3    2.97    0.24
  -7   6  -3   12.90    0.73
  -8   6  -3   12.78    0.70
   6   5  -3   11.51    0.53
   6   5  -3   10.72    0.52
   6   5  -3   10.41    0.47
   6   5  -3   11.21    0.50
   5   5  -3    5.07    0.33
   5   5  -3    5.22    0.27
   5   5  -3    4.74    0.27
   5   5  -3    5.19    0.33
   4   5  -3   55.14    2.60
   4   5  -3   56.68    2.37
   4   5  -3   55.38    2.39
   4   5  -3   54.66    2.39
   3   5  -3    0.04    0.07
   3   5  -3    0.06    0.06
   3   5  -3    0.07    0.11
   3   5  -3    0.20    0.13
   3   5  -3    0.08    0.09
   2   5  -3   23.93    1.06
   1   5  -3    5.36    0.30
  -1  -5   3    5.85    0.38
   0  -5   3   55.13    2.61
   1  -5   3   63.18    2.97
   1  -5   3   64.61    3.00
   2  -5   3   40.76    1.96
   2  -5   3   41.87    1.96
   3  -5   3    0.16    0.07
   4  -5   3  126.94    5.88
   5  -5   3   14.78    0.66
   5  -5   3   12.37    0.74
   5  -5   3   15.35    0.77
   5  -5   3   15.73    0.79
   5  -5   3   14.40    0.65
   6  -5   3   45.08    2.15
   6  -5   3   42.93    2.26
   6  -5   3   43.95    2.16
   6  -5   3   47.35    1.93
   7  -5   3    7.34    0.45
   7  -5   3    6.59    0.47
   7  -5   3    8.62    0.45
   7  -5   3    8.30    0.37
   8  -5   3    6.38    0.33
   8  -5   3    6.28    0.30
   8  -5   3    6.09    0.35
  -9   5  -3    0.23    0.06
   7   4  -3    2.84    0.16
   7   4  -3    2.62    0.18
   7   4  -3    2.73    0.16
   6   4  -3    9.94    0.47
   6   4  -3    9.85    0.45
   6   4  -3   10.31    0.53
   6   4  -3    9.16    0.51
   5   4  -3    2.04    0.23
   5   4  -3    2.06    0.20
   5   4  -3    2.26    0.24
   5   4  -3    2.64    0.19
   5   4  -3    2.32    0.16
   4   4  -3    2.69    0.28
   4   4  -3    2.57    0.20
   4   4  -3    2.96    0.18
   4   4  -3    2.59    0.21
   4   4  -3    2.73    0.26
   3   4  -3   21.12    0.89
  -3  -4   3   18.50    1.02
   2   4  -3    4.02    0.23
  -2  -4   3    3.86    0.28
   1   4  -3   47.48    2.07
  -1  -4   3   51.73    2.35
   0  -4   3   21.68    1.07
   1  -4   3   23.90    1.15
   1  -4   3   23.46    1.13
   2  -4   3   29.49    1.37
   2  -4   3   29.72    1.37
   2  -4   3   27.10    1.43
   3  -4   3   20.29    1.01
   3  -4   3   20.67    1.05
   4  -4   3    0.51    0.09
   4  -4   3    0.54    0.10
   5  -4   3    0.08    0.07
   5  -4   3    0.08    0.07
   6  -4   3    0.48    0.06
   6  -4   3    0.67    0.12
   6  -4   3    0.56    0.12
   6  -4   3    0.64    0.12
   7  -4   3    3.90    0.29
   7  -4   3    4.07    0.21
   7  -4   3    3.96    0.30
   8  -4   3    0.11    0.05
   8  -4   3    0.09    0.08
   9  -4   3    4.62    0.22
   8   3  -3    1.76    0.11
   8   3  -3    1.66    0.11
   7   3  -3    3.34    0.19
   7   3  -3    3.07    0.23
   7   3  -3    3.38    0.23
   7   3  -3    3.25    0.20
   6   3  -3    0.05    0.10
   6   3  -3   -0.02    0.09
   6   3  -3   -0.04    0.06
   6   3  -3    0.01    0.05
   5   3  -3   51.95    2.25
   5   3  -3   52.51    2.05
   5   3  -3   51.08    2.22
   5   3  -3   50.45    2.45
   5   3  -3   54.26    2.25
   4   3  -3  120.16    4.97
   3   3  -3   15.52    0.70
  -3  -3   3   15.95    0.79
   2   3  -3   33.21    1.40
  -2  -3   3   33.32    1.58
   1   3  -3   35.07    1.53
  -1  -3   3   38.30    1.73
   0  -3   3   35.70    1.68
   1  -3   3    3.04    0.19
   1  -3   3    3.05    0.20
   2  -3   3   55.07    2.68
   2  -3   3   57.31    2.54
   2  -3   3   51.30    2.54
   3  -3   3  104.29    5.06
   3  -3   3  103.18    4.79
   4  -3   3  354.54   15.95
   4  -3   3  341.90   16.86
   5  -3   3  133.28    6.07
   5  -3   3  129.26    6.42
   6  -3   3    0.02    0.04
   6  -3   3    0.01    0.06
   6  -3   3   -0.02    0.08
   6  -3   3    0.10    0.08
   7  -3   3   17.84    0.80
   7  -3   3   18.42    0.99
   7  -3   3   18.55    0.94
   9  -3   3    0.43    0.04
   9  -3   3    0.41    0.04
   8   2  -3    1.10    0.09
   8   2  -3    1.08    0.11
   8   2  -3    0.87    0.09
   7   2  -3   30.06    1.42
   7   2  -3   28.78    1.29
   7   2  -3   29.15    1.19
   6   2  -3    2.27    0.15
   6   2  -3    2.31    0.22
   6   2  -3    2.07    0.18
   6   2  -3    1.95    0.22
   6   2  -3    2.10    0.23
   5   2  -3    1.98    0.16
   5   2  -3    1.23    0.19
   5   2  -3    1.65    0.19
   5   2  -3    1.75    0.13
   4   2  -3    0.46    0.08
   4   2  -3    0.52    0.11
   2   2  -3   36.89    1.70
   2   2  -3   43.30    2.04
  -2  -2   3   43.22    1.92
  -1  -2   3   20.31    0.97
   0  -2   3   30.70    1.44
   1  -2   3  773.06   35.11
  -2   2  -3   20.05    1.01
   2  -2   3   20.09    0.99
   2  -2   3   21.88    0.99
   2  -2   3   21.31    1.05
   3  -2   3  486.90   22.97
   3  -2   3  463.40   21.71
   4  -2   3   26.83    1.28
   4  -2   3   26.57    1.36
   6  -2   3    7.73    0.35
   6  -2   3    7.01    0.44
   6  -2   3    7.92    0.47
   7  -2   3   16.36    0.94
   7  -2   3   19.96    0.81
   8  -2   3    1.49    0.10
   9  -2   3   23.11    0.99
   8   1  -3    5.42    0.28
   8   1  -3    6.00    0.34
   8   1  -3    5.92    0.29
   7   1  -3    5.61    0.31
   7   1  -3    5.79    0.38
   7   1  -3    5.58    0.39
   7   1  -3    5.74    0.29
   6   1  -3    0.16    0.09
   6   1  -3    0.18    0.11
   6   1  -3    0.14    0.05
   5   1  -3  110.09    5.41
   4   1  -3    9.18    0.52
   4   1  -3    9.09    0.43
   3   1  -3   27.94    1.13
   3   1  -3   25.76    1.35
  -3  -1   3   26.30    1.25
   2   1  -3    9.35    0.52
  -2  -1   3   10.23    0.49
  -1  -1   3    1.41    0.10
  -1  -1   3    1.74    0.11
   0  -1   3   31.31    1.46
   1  -1   3   50.94    2.35
   2  -1   3    0.30    0.06
   2  -1   3    0.34    0.05
   3  -1   3   18.44    0.89
   3  -1   3   18.43    0.94
   4  -1   3   19.10    0.93
   5  -1   3   14.50    0.79
   6  -1   3    0.52    0.05
   6  -1   3    0.47    0.11
   6  -1   3    0.49    0.11
   7  -1   3    2.57    0.13
   7  -1   3    2.28    0.24
   8  -1   3    0.69    0.06
   8  -1   3    0.74    0.06
   9   0  -3   15.97    0.74
   9   0  -3   15.66    0.64
   8   0  -3   20.10    1.00
   7   0  -3   45.70    2.27
   7   0  -3   43.77    2.12
   6   0  -3   21.62    1.13
   6   0  -3   20.85    0.97
   6   0  -3   20.84    1.06
   5   0  -3   28.79    1.48
  -5   0   3   28.66    1.48
   4   0  -3   22.38    1.16
  -4   0   3   22.53    1.16
   3   0  -3  181.12    8.89
  -3   0   3  182.20    8.34
  -3   0   3  185.89    8.75
   2   0  -3  136.61    6.76
  -2   0   3  140.85    6.34
  -2   0   3  139.85    6.64
  -1   0   3   28.02    1.24
  -1   0   3   25.09    1.28
   0   0   3   16.70    0.80
   1   0   3  624.16   28.35
   2   0   3   34.07    1.60
   2   0   3   34.39    1.70
   3   0   3    0.41    0.07
   3   0   3    0.46    0.08
   3   0   3    0.34    0.07
   4   0   3   48.74    2.42
   5   0   3    0.19    0.08
   6   0   3    1.13    0.16
   7   0   3   66.12    2.87
   7   0   3   69.04    2.57
   8   0   3    5.61    0.26
   9  -1  -3   14.01    0.69
   8  -1  -3   13.68    0.72
   7  -1  -3   19.70    1.00
   7  -1  -3   19.39    1.05
   7  -1  -3   19.30    0.86
   6  -1  -3    0.95    0.11
   6  -1  -3    1.03    0.17
   6  -1  -3    1.09    0.13
   5  -1  -3   10.45    0.59
  -5   1   3   10.04    0.60
   4  -1  -3    3.85    0.26
  -4   1   3    4.11    0.27
   3  -1  -3    1.25    0.12
  -3   1   3    1.03    0.09
  -3   1   3    1.04    0.12
   2  -1  -3   10.73    0.61
  -2   1   3   12.40    0.57
  -1   1   3   82.15    4.04
  -1   1   3   86.96    3.88
   0   1   3   53.06    2.45
   1   1   3   29.71    1.48
   1   1   3   33.27    1.48
   2   1   3   90.18    4.15
   3   1   3  199.08    8.16
   4   1   3    9.68    0.47
   5   1   3   25.23    0.97
   6   1   3   16.15    0.63
   7   1   3    5.05    0.23
   9  -2  -3   17.27    0.84
   8  -2  -3   11.87    0.64
   7  -2  -3    3.05    0.26
   7  -2  -3    2.82    0.20
   6  -2  -3   37.19    1.90
   6  -2  -3   38.33    1.92
   6  -2  -3   36.26    1.67
   5  -2  -3   80.04    3.84
  -5   2   3   75.46    3.80
   4  -2  -3   75.75    3.73
  -4   2   3   75.96    3.69
   3  -2  -3  169.37    8.59
  -3   2   3  184.64    8.47
   2  -2  -3    0.58    0.09
  -2   2   3    0.62    0.09
  -2   2   3    0.62    0.08
  -1   2   3    8.90    0.48
  -1   2   3    9.16    0.47
  -1   2   3    9.12    0.47
   0   2   3    3.41    0.21
   0   2   3    3.17    0.20
   1   2   3   94.91    4.33
   1   2   3   92.88    4.33
   3   2   3   17.88    0.80
   7   2   3    4.60    0.21
   9  -3  -3    0.90    0.11
  -9   3   3    1.21    0.11
  -8   3   3    0.25    0.09
   7  -3  -3   35.52    1.49
   7  -3  -3   32.64    1.69
   7  -3  -3   30.38    1.66
  -7   3   3   33.52    1.76
   6  -3  -3   10.69    0.61
   6  -3  -3   10.42    0.54
  -6   3   3   10.65    0.63
   5  -3  -3   19.49    1.03
  -4   3   3   27.01    1.38
  -3   3   3    2.42    0.20
  -2   3   3   11.41    0.62
   0   3   3    5.99    0.34
   1   3   3    7.01    0.39
  -2  -3  -3    0.41    0.18
   3   3   3    9.59    0.51
   3   3   3   10.14    0.41
   4   3   3   39.46    1.50
   4   3   3   38.91    1.69
   6   3   3    9.60    0.42
  -9   4   3    3.30    0.20
  -8   4   3    0.04    0.06
   7  -4  -3    5.18    0.31
   7  -4  -3    5.29    0.30
  -7   4   3    5.28    0.35
   6  -4  -3   21.60    1.03
   6  -4  -3   21.88    1.12
  -6   4   3   22.70    1.19
   5  -4  -3    7.81    0.45
  -5   4   3    7.56    0.47
  -4   4   3    1.13    0.14
  -3   4   3   67.63    3.32
   2  -4  -3    7.65    0.50
   0   4   3    0.73    0.11
   1   4   3    5.42    0.27
   1   4   3    6.21    0.57
   1   4   3    5.99    0.35
   1   4   3    5.86    0.31
   1   4   3    5.88    0.29
   2   4   3   22.54    0.98
   2   4   3   23.11    1.63
   2   4   3   21.77    0.89
   2   4   3   21.95    1.01
   3   4   3    0.67    0.07
   3   4   3    0.74    0.07
   3   4   3    0.71    0.13
   4   4   3    1.75    0.11
   4   4   3    1.59    0.16
   4   4   3    1.67    0.09
   5   4   3    5.74    0.26
  -8   5   3    0.55    0.07
   7  -5  -3    2.26    0.17
   7  -5  -3    1.93    0.15
  -7   5   3    2.10    0.17
   6  -5  -3    4.36    0.29
   6  -5  -3    4.72    0.34
  -6   5   3    5.24    0.31
   5  -5  -3   15.82    0.89
  -5   5   3   16.92    0.88
   4  -5  -3   71.04    3.70
  -4   5   3   68.89    3.59
  -4   5   3   75.30    5.18
  -3   5   3    1.89    0.21
  -3   5   3    1.95    0.35
  -2   5   3   17.04    0.72
  -2   5   3   15.08    0.65
  -2   5   3   15.50    1.18
  -2   5   3   13.92    0.77
  -2   5   3   14.79    0.70
  -2   5   3   15.66    1.27
  -1   5   3    0.03    0.08
  -1   5   3    0.10    0.17
  -1   5   3    0.00    0.06
  -1   5   3    0.07    0.05
  -1   5   3   -0.04    0.08
  -1   5   3    0.02    0.15
   0   5   3    0.12    0.05
   0   5   3   -0.03    0.04
   0   5   3    0.03    0.16
   0   5   3    0.10    0.09
   0   5   3    0.11    0.17
   0   5   3    0.08    0.07
   1   5   3    0.97    0.10
   1   5   3    1.01    0.24
   1   5   3    0.77    0.13
   1   5   3    0.81    0.09
   1   5   3    1.11    0.25
   1   5   3    0.99    0.10
   2   5   3    0.01    0.04
   2   5   3    0.06    0.09
   2   5   3    0.11    0.13
   2   5   3    0.05    0.04
   3   5   3    9.74    0.47
   3   5   3    9.48    0.39
   3   5   3    9.17    0.43
   4   5   3    0.03    0.06
   4   5   3    0.04    0.03
   7  -6  -3   13.79    0.64
   6  -6  -3   13.94    0.67
   5  -6  -3    2.70    0.25
   5  -6  -3    2.74    0.20
  -5   6   3    3.06    0.38
   4  -6  -3   36.01    1.85
  -4   6   3   34.46    2.64
   3  -6  -3   20.94    1.21
  -3   6   3   23.89    1.63
  -3   6   3   23.76    1.11
  -3   6   3   21.71    1.77
  -2   6   3    0.14    0.10
  -2   6   3    0.15    0.14
  -2   6   3    0.27    0.06
  -2   6   3    0.18    0.17
  -1   6   3   12.09    0.62
  -1   6   3   12.69    0.58
  -1   6   3   12.73    0.53
  -1   6   3   11.12    0.97
  -1   6   3   12.11    0.57
   0   6   3   11.16    0.47
   0   6   3    8.86    0.90
   0   6   3   11.19    0.53
   0   6   3   11.12    0.51
   0   6   3   10.36    0.88
   0   6   3   11.15    0.53
   1   6   3    0.29    0.06
   1   6   3    0.17    0.08
   1   6   3    0.21    0.05
   1   6   3    0.35    0.16
   2   6   3    1.30    0.09
   2   6   3    1.30    0.21
   2   6   3    1.45    0.10
   2   6   3    1.53    0.14
   3   6   3    1.12    0.07
   3   6   3    1.17    0.10
   6  -7  -3    1.03    0.10
   5  -7  -3   10.50    0.52
  -5   7   3    9.08    0.80
   4  -7  -3   17.15    0.87
  -4   7   3   13.73    1.26
  -4   7   3   17.83    0.81
   3  -7  -3    3.22    0.23
  -3   7   3    3.49    0.24
  -3   7   3    3.23    0.34
  -3   7   3    3.99    0.42
   2  -7  -3    1.12    0.13
  -2   7   3    1.32    0.25
  -2   7   3    1.16    0.13
  -2   7   3    1.06    0.20
  -1   7   3    0.11    0.12
  -1   7   3    0.17    0.05
  -1   7   3    0.25    0.13
  -1   7   3    0.09    0.05
   0   7   3   10.65    0.46
   0   7   3    9.19    0.79
   0   7   3    9.81    0.77
   1   7   3   19.86    0.85
   1   7   3   18.79    1.35
  -4   8   3   -0.01    0.07
   3  -8  -3    0.40    0.05
  -3   8   3    0.27    0.09
  -3   8   3    0.45    0.05
  -2   8   3    6.64    0.48
  -2   8   3    6.06    0.51
   1   9  -4    0.10    0.06
   1   9  -4    0.15    0.08
   0   9  -4    1.20    0.20
   0   9  -4    0.88    0.12
  -1   9  -4    1.35    0.23
  -2   9  -4    1.30    0.22
  -2   9  -4    1.26    0.23
   2  -9   4    1.69    0.12
  -3   9  -4   -0.02    0.10
  -3   9  -4    0.01    0.10
   3  -9   4    0.07    0.04
  -4   9  -4    0.00    0.04
  -4   9  -4    0.05    0.10
   4  -9   4    0.16    0.04
  -5   9  -4    2.57    0.31
  -5   9  -4    3.02    0.18
  -6   9  -4    3.35    0.19
   3   8  -4    1.96    0.14
   3   8  -4    1.63    0.13
   2   8  -4    3.14    0.23
   2   8  -4    2.70    0.31
   2   8  -4    3.15    0.20
   1   8  -4    1.21    0.23
   1   8  -4    1.72    0.20
   0   8  -4    8.96    0.78
  -1   8  -4    0.81    0.08
  -1   8  -4    1.10    0.26
  -1   8  -4    1.04    0.14
  -2   8  -4   23.81    1.27
  -2   8  -4   23.35    1.08
  -2   8  -4   24.85    1.87
  -2   8  -4   24.90    1.78
   2  -8   4   23.99    1.10
  -3   8  -4    3.28    0.42
  -3   8  -4    2.87    0.37
  -3   8  -4    2.60    0.24
   3  -8   4    2.72    0.18
  -4   8  -4   41.83    2.03
  -4   8  -4   35.03    2.87
  -4   8  -4   40.58    1.99
   4  -8   4   41.70    1.71
   4  -8   4   34.26    1.85
  -5   8  -4   12.56    0.99
  -5   8  -4   11.50    0.67
  -5   8  -4   11.64    0.63
   5  -8   4   11.18    0.52
  -6   8  -4   13.34    0.78
  -6   8  -4   14.94    0.75
  -7   8  -4    0.07    0.05
   4   7  -4    9.40    0.48
   4   7  -4    8.91    0.41
   4   7  -4    9.52    0.46
   3   7  -4    3.50    0.27
   3   7  -4    3.61    0.25
   2   7  -4    0.96    0.18
   2   7  -4    0.79    0.22
   2   7  -4    1.00    0.13
   2   7  -4    1.21    0.16
   1   7  -4   30.81    1.35
   1   7  -4   30.50    2.20
   0   7  -4   11.97    0.99
   0   7  -4   12.53    0.59
   0   7  -4   11.49    0.66
  -1   7  -4    0.60    0.13
  -1   7  -4    0.87    0.13
  -1   7  -4    1.15    0.26
  -1   7  -4    0.64    0.23
  -2   7  -4   15.50    0.92
  -2   7  -4   17.75    1.35
  -2   7  -4   16.04    0.88
  -2   7  -4   16.75    1.27
   2  -7   4   15.47    0.76
  -3   7  -4   18.89    1.04
  -3   7  -4   17.99    1.01
  -3   7  -4   17.77    1.39
  -3   7  -4   20.09    1.50
   3  -7   4   17.71    0.93
   3  -7   4   17.99    0.85
  -4   7  -4    0.69    0.23
  -4   7  -4    0.62    0.12
   4  -7   4    0.85    0.13
   4  -7   4    0.79    0.09
  -5   7  -4   34.01    2.81
  -5   7  -4   39.00    2.00
   5  -7   4   39.77    1.83
   5  -7   4   38.39    1.65
  -6   7  -4    0.19    0.08
  -6   7  -4    0.14    0.14
  -7   7  -4   11.65    0.64
  -8   7  -4   12.37    0.65
   5   6  -4    0.05    0.06
   5   6  -4    0.07    0.08
   5   6  -4    0.09    0.07
   4   6  -4    1.69    0.19
   4   6  -4    1.83    0.20
   3   6  -4    4.84    0.31
   3   6  -4    5.43    0.35
   3   6  -4    5.26    0.39
   2   6  -4    1.79    0.21
   2   6  -4    2.46    0.35
   2   6  -4    2.35    0.19
   1   6  -4    0.31    0.08
   1   6  -4    0.27    0.18
   1   6  -4    0.41    0.10
   0   6  -4    0.01    0.06
   0   6  -4    0.16    0.20
   2  -6   4    3.49    0.22
   2  -6   4    3.85    0.26
   3  -6   4   19.80    0.91
   3  -6   4   20.02    1.00
  -4   6  -4    3.85    0.34
   4  -6   4    4.76    0.31
   4  -6   4    4.58    0.29
   4  -6   4    4.30    0.24
  -5   6  -4   31.16    2.14
  -5   6  -4   25.89    1.50
   5  -6   4   27.93    1.37
   5  -6   4   27.64    1.36
   5  -6   4   26.47    1.20
  -6   6  -4   26.80    1.50
  -6   6  -4   26.58    2.09
   6  -6   4   28.86    1.37
   6  -6   4   28.53    1.36
  -7   6  -4    1.41    0.17
   7  -6   4    1.46    0.15
  -8   6  -4    0.10    0.06
   8  -6   4    0.12    0.04
   6   5  -4    6.69    0.35
   6   5  -4    6.43    0.31
   6   5  -4    6.20    0.35
   5   5  -4    0.20    0.11
   5   5  -4    0.04    0.07
   5   5  -4    0.10    0.10
   5   5  -4    0.05    0.05
   4   5  -4   74.87    3.31
   4   5  -4   79.86    3.24
   4   5  -4   77.27    3.27
   4   5  -4   76.32    3.59
   3   5  -4    0.03    0.14
   3   5  -4   -0.14    0.09
   3   5  -4   -0.07    0.07
   2   5  -4    0.16    0.07
   1   5  -4    3.56    0.22
  -1  -5   4    3.51    0.28
   0   5  -4   21.57    0.99
   0  -5   4   24.35    1.15
   1  -5   4   24.78    1.20
   1  -5   4   25.20    1.24
   2  -5   4   10.23    0.56
   2  -5   4   10.79    0.55
   4  -5   4   15.79    0.81
   4  -5   4   17.12    0.85
   4  -5   4   14.31    0.70
   5  -5   4   34.20    1.50
   5  -5   4   35.81    1.69
   5  -5   4   35.24    1.77
   5  -5   4   33.83    1.69
   6  -5   4    8.82    0.52
   6  -5   4    9.05    0.55
   6  -5   4    9.17    0.43
   6  -5   4    9.90    0.53
   7  -5   4   22.37    1.12
   7  -5   4   24.45    1.13
   7  -5   4   21.30    0.99
   8  -5   4    3.12    0.21
   7   4  -4    0.20    0.06
   7   4  -4    0.10    0.05
   7   4  -4    0.13    0.07
   6   4  -4   53.75    2.47
   6   4  -4   52.71    2.08
   6   4  -4   52.62    2.28
   6   4  -4   52.71    2.27
   5   4  -4    1.09    0.15
   5   4  -4    1.10    0.19
   5   4  -4    1.08    0.11
   5   4  -4    1.04    0.17
   4   4  -4    1.25    0.12
   4   4  -4    1.04    0.14
   4   4  -4    0.97    0.18
   4   4  -4    0.91    0.16
   3   4  -4   28.26    1.18
   3   4  -4   25.89    1.24
   2   4  -4   10.47    0.49
  -2  -4   4   10.12    0.56
   1   4  -4   31.60    1.32
  -1  -4   4   30.74    1.51
   0  -4   4  239.79   10.96
   1  -4   4    8.27    0.45
   1  -4   4    8.00    0.43
   1  -4   4    8.29    0.45
   2  -4   4    9.24    0.58
   2  -4   4   11.74    0.56
   2  -4   4   11.65    0.57
   3  -4   4   35.86    1.75
   3  -4   4   37.42    1.84
   4  -4   4   45.87    2.26
   4  -4   4   44.12    2.14
   5  -4   4    4.16    0.30
   5  -4   4    4.03    0.21
   5  -4   4    3.89    0.29
   5  -4   4    4.28    0.29
   6  -4   4    1.81    0.20
   6  -4   4    1.58    0.19
   6  -4   4    1.93    0.12
   6  -4   4    1.75    0.18
   7  -4   4    4.21    0.29
   7  -4   4    4.17    0.21
   7  -4   4    4.04    0.31
   8  -4   4   11.17    0.59
   8   3  -4    2.87    0.16
   7   3  -4   -0.03    0.08
   7   3  -4    0.16    0.08
   7   3  -4    0.13    0.07
   6   3  -4   10.71    0.50
   6   3  -4   10.59    0.56
   6   3  -4    9.85    0.60
   5   3  -4   41.68    1.89
   5   3  -4   46.31    1.92
   5   3  -4   43.32    2.09
   4   3  -4   10.67    0.50
   4   3  -4    9.75    0.52
   3   3  -4  102.10    4.23
  -3  -3   4  102.57    4.72
  -2  -3   4  169.98    7.79
  -1  -3   4   93.04    4.29
   0  -3   4  119.38    5.48
   1  -3   4  226.13   10.80
   1  -3   4  243.65   10.77
   1  -3   4  238.23   11.43
   2  -3   4    2.47    0.18
   2  -3   4    2.50    0.18
   2  -3   4    2.57    0.18
   3  -3   4   35.72    1.73
   3  -3   4   37.11    1.83
   4  -3   4    0.06    0.07
   4  -3   4   -0.07    0.05
   5  -3   4    9.10    0.52
   5  -3   4    9.75    0.56
   6  -3   4    0.43    0.11
   6  -3   4    0.42    0.06
   6  -3   4    0.35    0.12
   7  -3   4    1.03    0.14
   7  -3   4    1.33    0.17
   7  -3   4    1.09    0.09
   8   2  -4    6.36    0.34
   8   2  -4    5.90    0.29
   7   2  -4    0.81    0.13
   7   2  -4    0.95    0.15
   6   2  -4   23.73    1.26
   6   2  -4   23.53    1.21
   6   2  -4   24.34    1.10
   5   2  -4   18.61    0.93
   5   2  -4   20.74    0.94
   5   2  -4   20.68    1.07
   4   2  -4   45.77    2.30
   3   2  -4    7.56    0.43
  -3  -2   4    7.04    0.39
   2   2  -4    2.32    0.18
  -2  -2   4    2.25    0.16
  -1  -2   4   18.86    0.91
   0  -2   4   92.75    4.66
   0  -2   4   98.79    4.40
   1  -2   4    1.45    0.12
   1  -2   4    1.38    0.12
   1  -2   4    1.31    0.11
   3  -2   4   79.89    3.78
   3  -2   4   83.00    4.00
   4  -2   4    8.73    0.48
   4  -2   4    8.87    0.51
   5  -2   4    1.69    0.17
   6  -2   4   38.80    1.98
   6  -2   4   39.22    1.65
   6  -2   4   37.85    1.88
   7  -2   4    2.84    0.15
   7  -2   4    2.44    0.23
   7  -2   4    2.56    0.24
   8  -2   4    5.13    0.24
   8   1  -4   14.23    0.73
   7   1  -4    3.67    0.31
   7   1  -4    3.42    0.28
   6   1  -4   39.54    1.90
   6   1  -4   39.52    1.74
   6   1  -4   39.72    1.72
   6   1  -4   38.23    2.01
   5   1  -4    1.59    0.17
   5   1  -4    2.00    0.20
  -5  -1   4    1.75    0.23
  -4  -1   4    4.11    0.29
   3   1  -4  184.35    8.86
  -3  -1   4  181.62    8.30
  -3  -1   4  179.93    8.69
   2   1  -4  172.75    8.62
  -2  -1   4  179.84    8.46
  -2  -1   4  179.67    8.10
  -1  -1   4   17.27    0.83
   0  -1   4   22.06    1.13
   0  -1   4   22.80    1.07
   1  -1   4    1.42    0.12
   1  -1   4    1.16    0.11
   1  -1   4    1.78    0.13
   2  -1   4   47.46    2.20
   2  -1   4   49.03    2.34
   2  -1   4   45.46    2.21
   3  -1   4    2.00    0.16
   4  -1   4   17.84    0.94
   4  -1   4   17.54    0.88
   5  -1   4    0.02    0.09
   5  -1   4   -0.01    0.08
   6  -1   4    9.80    0.54
   6  -1   4    9.50    0.42
   6  -1   4    9.44    0.57
   7  -1   4    7.56    0.34
   8  -1   4    1.41    0.08
   9   0  -4    1.81    0.13
   8   0  -4    0.02    0.09
   7   0  -4    0.59    0.13
   7   0  -4    0.34    0.13
   6   0  -4   18.89    0.86
   6   0  -4   18.42    1.00
   6   0  -4   17.24    0.95
   5   0  -4    0.09    0.08
  -5   0   4   -0.07    0.11
  -4   0   4    4.32    0.29
   3   0  -4  188.61    9.31
  -3   0   4  196.96    8.74
  -3   0   4  188.99    9.15
   2   0  -4   -0.01    0.05
  -2   0   4    0.00    0.05
  -2   0   4    0.28    0.06
  -2   0   4    0.02    0.04
  -1   0   4    2.07    0.14
  -1   0   4    1.85    0.14
   0   0   4   15.50    0.79
   0   0   4   15.28    0.75
   0   0   4   15.41    0.75
   1   0   4   17.76    0.93
   1   0   4   17.96    0.88
   1   0   4   19.01    0.89
   2   0   4  186.10    8.51
   2   0   4  178.27    8.47
   2   0   4  192.16    9.01
   3   0   4   90.50    3.87
   3   0   4   76.04    4.08
   4   0   4   59.32    2.95
   5   0   4   24.23    1.20
   7   0   4    2.77    0.14
   9  -1  -4    1.75    0.15
  -9   1   4    1.85    0.14
   8  -1  -4    1.19    0.16
   7  -1  -4    0.40    0.09
   7  -1  -4    0.41    0.12
   6  -1  -4   31.58    1.50
   6  -1  -4   34.46    1.71
   6  -1  -4   32.87    1.71
   5  -1  -4   51.42    2.48
  -5   1   4   46.85    2.44
   4  -1  -4   16.24    0.87
  -4   1   4   16.35    0.86
   3  -1  -4   75.74    3.89
  -3   1   4   78.65    3.83
  -3   1   4   83.39    3.66
   2  -1  -4  164.43    8.49
  -2   1   4  175.63    7.99
  -2   1   4  176.88    8.34
  -2   1   4  182.23    8.03
  -1   1   4   49.11    2.52
  -1   1   4   52.79    2.43
  -1   1   4   55.15    2.44
   0   1   4    0.40    0.07
   0   1   4    0.13    0.07
   1   1   4  103.22    4.85
   1   1   4  106.74    4.83
   2   1   4    0.55    0.10
   2   1   4    0.58    0.09
  -9   2   4   19.02    0.99
  -8   2   4    2.47    0.20
   7  -2  -4    6.05    0.34
   7  -2  -4    6.00    0.40
  -7   2   4    6.16    0.40
   6  -2  -4   16.51    0.89
   6  -2  -4   15.96    0.79
   6  -2  -4   15.53    0.89
  -6   2   4   16.76    0.91
   5  -2  -4    2.45    0.22
   4  -2  -4    1.55    0.16
  -4   2   4    1.52    0.17
   3  -2  -4   16.69    0.88
  -3   2   4   17.03    0.88
  -2   2   4    0.53    0.09
  -2   2   4    0.22    0.07
  -1   2   4    0.75    0.10
  -1   2   4    0.67    0.11
   0   2   4  136.75    6.31
   0   2   4  136.81    6.29
   1   2   4    5.21    0.32
   1   2   4    5.45    0.33
   2   2   4   77.35    3.60
  -9   3   4    0.12    0.04
  -8   3   4    1.47    0.14
   7  -3  -4   20.01    0.92
   7  -3  -4   18.31    1.02
  -7   3   4   20.67    1.06
   6  -3  -4    7.42    0.41
  -6   3   4    7.23    0.45
   5  -3  -4    5.85    0.36
  -5   3   4    5.60    0.37
  -3   3   4   89.38    4.34
  -2   3   4   96.40    4.66
   0   3   4    0.32    0.08
   1   3   4    7.46    0.41
   1   3   4    6.73    0.34
   2   3   4    0.05    0.09
   2   3   4   -0.11    0.14
   2   3   4    0.03    0.03
   3   3   4    2.40    0.12
   3   3   4    2.51    0.20
  -8   4   4    0.21    0.06
   7  -4  -4   45.30    2.00
   7  -4  -4   43.79    2.28
  -7   4   4   45.74    2.29
   6  -4  -4    1.93    0.18
  -6   4   4    1.79    0.17
   5  -4  -4   69.53    3.51
  -5   4   4   66.31    3.43
   4  -4  -4    1.91    0.18
  -4   4   4    1.98    0.15
  -4   4   4    2.30    0.34
  -3   4   4   63.44    4.43
  -3   4   4   58.53    2.82
  -2   4   4    0.31    0.11
  -2   4   4    0.24    0.06
  -2   4   4    0.49    0.17
  -2   4   4    0.24    0.17
  -1   4   4    7.94    0.37
  -1   4   4    8.48    0.72
  -1   4   4    9.16    0.79
  -1   4   4    8.71    0.43
  -1   4   4    7.74    0.44
  -1   4   4    8.18    0.40
   0   4   4   21.14    1.68
   0   4   4   22.54    0.87
   0   4   4   21.47    0.97
   0   4   4   20.91    0.95
   0   4   4   20.14    1.01
   0   4   4   23.35    1.60
   1   4   4   25.11    1.72
   1   4   4   26.72    1.82
   1   4   4   22.69    1.05
   1   4   4   23.32    1.03
   1   4   4   21.23    1.07
   1   4   4   22.74    0.93
   2   4   4    8.98    0.75
   2   4   4    9.62    0.48
   2   4   4    9.13    0.38
   2   4   4    8.98    0.42
   3   4   4   11.28    0.55
   3   4   4   11.75    0.52
   4   4   4    1.21    0.08
   4   4   4    1.34    0.12
   7  -5  -4    5.19    0.31
   7  -5  -4    5.97    0.30
   6  -5  -4    1.61    0.16
   5  -5  -4   11.27    0.63
   4  -5  -4   10.42    0.64
  -4   5   4   12.66    0.99
  -3   5   4    0.69    0.23
  -3   5   4    0.93    0.14
  -3   5   4    0.91    0.21
  -2   5   4    0.16    0.09
  -2   5   4    0.15    0.18
  -2   5   4   -0.02    0.05
  -2   5   4    0.16    0.14
  -1   5   4    2.48    0.34
  -1   5   4    2.52    0.19
  -1   5   4    2.48    0.38
  -1   5   4    2.67    0.20
  -1   5   4    2.60    0.17
   0   5   4   -0.03    0.05
   0   5   4    0.11    0.14
   0   5   4    0.10    0.15
   0   5   4    0.05    0.04
   0   5   4   -0.02    0.04
   0   5   4    0.03    0.08
   1   5   4    2.59    0.33
   1   5   4    2.30    0.15
   1   5   4    2.44    0.33
   1   5   4    2.23    0.14
   1   5   4    2.62    0.20
   2   5   4    9.54    0.43
   2   5   4    8.48    0.74
   2   5   4   10.27    0.47
   3   5   4    1.98    0.15
   3   5   4    1.97    0.11
   7  -6  -4    2.18    0.13
   6  -6  -4    0.45    0.08
   5  -6  -4   22.31    1.09
  -5   6   4   18.69    1.55
   4  -6  -4    0.20    0.07
  -4   6   4    0.23    0.09
  -4   6   4    0.35    0.16
   3  -6  -4    2.37    0.20
  -3   6   4    2.32    0.35
  -3   6   4    2.49    0.30
  -3   6   4    2.57    0.20
  -2   6   4   18.09    0.80
  -2   6   4   19.02    1.33
  -2   6   4   18.13    0.86
  -2   6   4   15.95    1.40
  -1   6   4    0.55    0.17
  -1   6   4    0.67    0.08
  -1   6   4    0.98    0.10
  -1   6   4    0.74    0.20
   0   6   4    0.91    0.09
   0   6   4    0.58    0.17
   0   6   4    0.71    0.18
   1   6   4    6.89    0.32
   1   6   4    6.27    0.55
   2   6   4    0.05    0.07
   2   6   4    0.00    0.02
  -5   7   4    0.02    0.07
   4  -7  -4    0.41    0.06
  -4   7   4    0.42    0.13
  -4   7   4    0.44    0.07
   3  -7  -4   12.17    0.70
  -3   7   4   13.27    1.02
  -3   7   4   11.94    0.92
  -3   7   4   14.70    0.63
   2  -7  -4    2.94    0.19
  -2   7   4    3.22    0.29
  -2   7   4    2.17    0.30
  -1   7   4   -0.02    0.07
  -1   7   4    0.05    0.08
  -1   7   4   -0.01    0.03
   0   7   4    1.44    0.17
   1   9  -5    2.85    0.27
   0   9  -5    1.39    0.22
  -1   9  -5   12.04    0.91
   1  -9   5   11.90    0.55
  -2   9  -5   14.01    1.21
  -2   9  -5   17.80    1.28
   2  -9   5   17.91    0.76
  -3   9  -5    4.45    0.42
  -3   9  -5    4.61    0.45
  -3   9  -5    4.34    0.26
   3  -9   5    4.77    0.23
  -4   9  -5    2.64    0.31
  -4   9  -5    2.44    0.18
  -5   9  -5    0.05    0.05
  -5   9  -5   -0.01    0.09
   3   8  -5    0.38    0.07
   3   8  -5    0.27    0.07
   2   8  -5    5.96    0.52
   2   8  -5    6.69    0.38
   1   8  -5    4.63    0.46
   0   8  -5    6.76    0.63
  -1   8  -5    4.71    0.52
  -1   8  -5    5.42    0.33
   1  -8   5    5.58    0.29
  -2   8  -5   10.11    0.93
  -2   8  -5   11.32    0.66
  -2   8  -5   11.83    0.98
   2  -8   5   12.57    0.55
  -3   8  -5   11.21    0.62
  -3   8  -5   10.03    0.89
  -3   8  -5    9.87    0.83
   3  -8   5    9.71    0.48
  -4   8  -5    0.16    0.10
  -4   8  -5    0.29    0.07
  -4   8  -5    0.23    0.16
   4  -8   5    0.10    0.04
  -5   8  -5    0.62    0.18
  -5   8  -5    0.50    0.11
  -5   8  -5    0.70    0.09
  -6   8  -5    0.06    0.05
  -6   8  -5    0.06    0.07
  -6   8  -5    0.05    0.09
   4   7  -5    1.32    0.13
   4   7  -5    1.23    0.14
   3   7  -5    7.69    0.47
   3   7  -5    8.17    0.43
   2   7  -5   10.11    0.81
   2   7  -5    9.55    0.51
   1   7  -5    0.05    0.14
   1   7  -5   -0.06    0.08
   1   7  -5    0.00    0.04
   0   7  -5    7.19    0.48
   0   7  -5    8.74    0.74
   0   7  -5    7.80    0.41
  -1   7  -5   14.24    0.80
  -1   7  -5   14.34    1.18
  -1   7  -5   14.90    0.86
  -1   7  -5   16.56    1.24
  -1   7  -5   14.90    0.70
   1  -7   5   14.88    0.76
   1  -7   5   14.90    0.70
  -2   7  -5    0.56    0.16
  -2   7  -5    0.34    0.18
  -2   7  -5    0.47    0.11
  -2   7  -5    0.49    0.20
   2  -7   5    0.40    0.09
   2  -7   5    0.54    0.09
  -3   7  -5   12.90    0.78
  -3   7  -5   14.91    1.10
  -3   7  -5   15.00    1.17
   3  -7   5   13.46    0.64
   3  -7   5   13.12    0.70
   3  -7   5   13.55    0.72
  -4   7  -5   47.64    3.35
  -4   7  -5   44.41    2.38
   4  -7   5   44.01    2.15
   4  -7   5   44.10    2.15
   4  -7   5   45.42    1.97
  -5   7  -5    1.02    0.15
  -5   7  -5    0.97    0.24
   5  -7   5    0.78    0.11
   5  -7   5    0.60    0.12
  -6   7  -5    5.85    0.36
  -6   7  -5    4.96    0.53
   6  -7   5    5.75    0.32
  -7   7  -5    8.61    0.48
   7  -7   5    8.53    0.44
   5   6  -5   16.54    0.76
   5   6  -5   16.24    0.81
   4   6  -5    0.28    0.12
   4   6  -5    0.41    0.11
   3   6  -5   -0.06    0.09
   3   6  -5   -0.06    0.15
   2   6  -5    0.80    0.15
   2   6  -5    0.65    0.21
   2   6  -5    0.61    0.09
   1   6  -5   56.55    3.72
   1   6  -5   52.11    2.27
   1   6  -5   52.99    2.76
   0   6  -5    0.96    0.17
   0   6  -5    0.43    0.09
   0   6  -5    0.52    0.11
   0   6  -5    0.44    0.19
  -1   6  -5   25.46    1.89
   1  -6   5   26.36    1.17
  -2   6  -5   11.67    0.91
   2  -6   5   11.23    0.58
   2  -6   5    9.67    0.56
   2  -6   5   10.97    0.52
  -3   6  -5   30.45    1.92
  -3   6  -5   39.27    2.56
   3  -6   5   37.31    1.59
   3  -6   5   36.06    1.74
   3  -6   5   37.39    1.74
   4  -6   5   48.98    2.17
   4  -6   5   49.79    2.39
   4  -6   5   51.21    2.38
   5  -6   5   10.48    0.59
   5  -6   5   10.60    0.58
  -6   6  -5   31.72    2.43
   6  -6   5   32.77    1.59
   6  -6   5   35.28    1.59
   6  -6   5   31.45    1.41
  -7   6  -5   10.98    0.66
   7  -6   5   11.71    0.52
   7  -6   5   12.31    0.60
  -8   6  -5    3.02    0.20
   6   5  -5    4.72    0.28
   6   5  -5    4.77    0.29
   5   5  -5   13.40    0.69
   5   5  -5   14.64    0.76
   4   5  -5    0.36    0.12
   4   5  -5    0.70    0.17
   3   5  -5    0.92    0.15
   3   5  -5    0.87    0.10
   2   5  -5   19.54    0.95
   2   5  -5   19.94    1.10
   2   5  -5   21.61    0.99
   0  -5   5   79.02    3.70
   1  -5   5    3.04    0.22
   1  -5   5    3.54    0.25
   2  -5   5  124.41    5.53
   2  -5   5  114.54    5.51
   3  -5   5   23.33    1.16
   3  -5   5   22.18    1.04
   3  -5   5   25.06    1.22
   4  -5   5    1.70    0.19
   4  -5   5    2.08    0.20
   4  -5   5    1.77    0.12
   4  -5   5    2.00    0.18
   5  -5   5    1.06    0.09
   5  -5   5    1.07    0.15
   5  -5   5    1.28    0.16
   5  -5   5    1.37    0.18
   6  -5   5   20.27    0.87
   6  -5   5   17.54    1.00
   6  -5   5   21.31    1.01
   6  -5   5   20.46    1.06
   7  -5   5    0.56    0.10
   7  -5   5    0.51    0.06
   8  -5   5   20.25    0.98
   7   4  -5    0.36    0.08
   7   4  -5    0.43    0.08
   6   4  -5    0.00    0.10
   6   4  -5    0.15    0.10
   5   4  -5    0.77    0.19
   5   4  -5    0.98    0.18
   4   4  -5   15.06    0.74
   4   4  -5   14.54    0.72
   3   4  -5    6.38    0.38
  -2  -4   5   12.31    0.66
  -1  -4   5   37.61    1.80
   0  -4   5   63.31    2.96
   1  -4   5    3.14    0.22
   1  -4   5    3.37    0.24
   1  -4   5    3.68    0.24
   2  -4   5   43.20    2.06
   2  -4   5   42.86    2.06
   2  -4   5   44.37    2.17
   3  -4   5   12.83    0.70
   3  -4   5   12.28    0.66
   4  -4   5    6.81    0.42
   4  -4   5    6.34    0.40
   5  -4   5    1.73    0.19
   5  -4   5    1.89    0.18
   5  -4   5    1.49    0.10
   5  -4   5    1.54    0.18
   6  -4   5    6.17    0.29
   6  -4   5    5.90    0.38
   6  -4   5    5.85    0.38
   6  -4   5    6.54    0.41
   7  -4   5    1.61    0.18
   7  -4   5    1.60    0.11
   7   3  -5    0.15    0.10
   7   3  -5    0.12    0.08
   6   3  -5   -0.07    0.12
   6   3  -5   -0.10    0.10
   5   3  -5   -0.07    0.11
   5   3  -5    0.01    0.08
   4   3  -5   36.88    1.71
   4   3  -5   38.63    1.66
   4   3  -5   34.89    1.93
   4   3  -5   40.05    1.92
   3   3  -5   86.81    4.29
   2   3  -5   11.72    0.64
  -2  -3   5   10.84    0.59
  -1  -3   5    0.02    0.06
   0  -3   5  109.99    5.00
   0  -3   5  107.21    5.00
   1  -3   5   30.44    1.40
   1  -3   5   28.39    1.47
   1  -3   5   28.57    1.39
   2  -3   5   66.71    3.06
   2  -3   5   63.45    3.07
   2  -3   5   67.27    3.25
   3  -3   5   65.39    3.38
   3  -3   5   71.26    3.20
   4  -3   5   52.96    2.56
   4  -3   5   55.54    2.72
   5  -3   5    3.57    0.18
   5  -3   5    3.49    0.27
   5  -3   5    3.88    0.27
   5  -3   5    3.49    0.28
   6  -3   5    8.34    0.53
   6  -3   5    8.86    0.50
   6  -3   5    8.66    0.50
   6  -3   5    8.81    0.40
   7  -3   5    1.72    0.18
   7  -3   5    1.65    0.10
   8   2  -5    0.96    0.12
   7   2  -5    3.53    0.25
   7   2  -5    3.81    0.30
   6   2  -5   23.15    1.08
   6   2  -5   24.32    1.11
   6   2  -5   25.00    1.28
   5   2  -5    5.44    0.33
   5   2  -5    5.33    0.38
   5   2  -5    5.33    0.34
   4   2  -5    0.06    0.08
   3   2  -5    0.61    0.12
  -3  -2   5    0.69    0.11
   2   2  -5   24.65    1.25
  -2  -2   5   23.53    1.16
  -1  -2   5  122.61    5.69
  -1  -2   5  125.16    5.69
   0  -2   5   14.13    0.72
   0  -2   5   15.11    0.73
   1  -2   5   16.10    0.81
   1  -2   5   14.62    0.76
   1  -2   5   15.27    0.76
   2  -2   5    4.66    0.29
   2  -2   5    4.78    0.29
   2  -2   5    4.99    0.31
   3  -2   5   96.61    3.92
   3  -2   5   71.66    4.13
   4  -2   5   10.75    0.59
   4  -2   5   11.41    0.64
   5  -2   5   23.22    1.18
   5  -2   5   20.76    1.10
   5  -2   5   21.86    0.95
   6  -2   5    3.22    0.16
   6  -2   5    3.09    0.25
   6  -2   5    3.25    0.28
   7  -2   5    6.37    0.30
   7  -2   5    6.60    0.38
   8  -2   5   12.15    0.53
   8   1  -5    5.82    0.35
   7   1  -5   33.62    1.64
   7   1  -5   33.65    1.47
   6   1  -5    2.51    0.25
   6   1  -5    2.08    0.22
   6   1  -5    2.39    0.20
   5   1  -5   17.80    0.96
   5   1  -5   17.50    0.95
   5   1  -5   16.87    0.85
   4   1  -5   36.12    1.85
   3   1  -5   13.04    0.73
  -3  -1   5   13.05    0.66
   2   1  -5   44.21    2.21
  -2  -1   5   43.77    2.06
  -1  -1   5   69.95    3.27
  -1  -1   5   71.13    3.27
   0  -1   5    2.61    0.18
   0  -1   5    2.65    0.18
   1  -1   5   59.57    2.79
   1  -1   5   60.76    2.95
   1  -1   5   59.01    2.78
   2  -1   5   91.56    4.35
   2  -1   5   97.43    4.63
   2  -1   5   94.06    4.37
   3  -1   5   43.45    2.14
   3  -1   5   46.95    2.27
   4  -1   5   12.98    0.73
   5  -1   5   13.47    0.77
   5  -1   5   13.94    0.72
   6  -1   5    7.22    0.33
   6  -1   5    6.88    0.46
   6  -1   5    8.24    0.44
   8   0  -5    7.70    0.44
  -8   0   5    7.58    0.45
   7   0  -5   38.03    1.69
   7   0  -5   38.66    1.97
   6   0  -5   13.67    0.77
   6   0  -5   14.53    0.70
   6   0  -5   13.95    0.80
   5   0  -5   42.05    2.10
   5   0  -5   39.63    2.13
   5   0  -5   41.29    1.86
   4   0  -5    5.77    0.38
   3   0  -5    2.07    0.19
   2   0  -5   48.43    2.56
  -2   0   5   52.13    2.40
  -2   0   5   53.45    2.40
  -1   0   5  143.01    6.54
  -1   0   5  141.07    6.51
   0   0   5    1.87    0.16
   0   0   5    1.98    0.16
   1   0   5    0.98    0.12
   1   0   5    0.87    0.11
   1   0   5    0.92    0.12
   2   0   5    0.04    0.06
   2   0   5    0.05    0.06
   2   0   5    0.04    0.07
   3   0   5  165.28    8.16
   3   0   5  169.79    7.72
  -8   1   5    2.86    0.21
   7  -1  -5    0.14    0.08
   7  -1  -5    0.14    0.10
  -7   1   5    0.24    0.09
   6  -1  -5    0.20    0.09
   6  -1  -5    0.16    0.11
   6  -1  -5    0.28    0.10
   5  -1  -5   36.39    1.98
   5  -1  -5   38.54    1.94
   5  -1  -5   38.62    1.99
  -5   1   5   37.97    1.96
   4  -1  -5    0.88    0.14
   3  -1  -5    3.16    0.24
   2  -1  -5    1.20    0.15
  -2   1   5    1.29    0.13
  -2   1   5    1.12    0.13
  -1   1   5   15.13    0.75
  -1   1   5   14.65    0.76
   0   1   5    5.70    0.35
   0   1   5    5.98    0.35
   1   1   5   69.66    3.19
   1   1   5   66.68    3.18
   2   1   5   53.01    2.48
   2   1   5   51.91    2.48
   3   1   5   -0.06    0.06
  -8   2   5    1.58    0.14
   7  -2  -5   11.90    0.54
   7  -2  -5    9.74    0.56
  -7   2   5   10.36    0.60
   6  -2  -5   22.77    1.18
   6  -2  -5   20.54    1.15
   6  -2  -5   20.61    1.02
  -6   2   5   22.52    1.16
   5  -2  -5   26.05    1.35
   5  -2  -5   25.34    1.32
  -5   2   5   23.99    1.32
   4  -2  -5   15.38    0.83
  -4   2   5   14.99    0.81
  -2   2   5   80.53    3.80
  -2   2   5   82.85    3.81
  -1   2   5    0.15    0.09
  -1   2   5    0.17    0.08
   0   2   5   32.07    1.59
   0   2   5   33.54    1.59
   1   2   5    7.99    0.45
   2   2   5   31.93    1.48
   2   2   5   36.09    2.40
   2   2   5   34.63    1.66
   2   2   5   35.13    2.54
  -8   3   5   14.18    0.74
   7  -3  -5    6.92    0.41
   7  -3  -5    7.48    0.39
  -7   3   5    7.36    0.42
   6  -3  -5    2.77    0.22
  -6   3   5    2.71    0.21
   5  -3  -5   87.76    4.56
  -5   3   5   89.24    4.44
   4  -3  -5   11.99    0.70
  -4   3   5   12.55    0.65
  -3   3   5   27.99    1.29
  -3   3   5   26.49    2.03
  -3   3   5   25.71    1.17
  -2   3   5   97.78    4.38
  -2   3   5   94.43    4.10
  -1   3   5   27.10    1.28
  -1   3   5   29.48    2.07
  -1   3   5   33.17    2.24
  -1   3   5   28.14    1.37
   0   3   5    1.17    0.26
   0   3   5    1.02    0.10
   0   3   5    1.07    0.13
   0   3   5    0.85    0.09
   0   3   5    1.08    0.22
   0   3   5    0.93    0.15
   1   3   5    0.77    0.22
   1   3   5    0.75    0.08
   1   3   5    0.72    0.12
   1   3   5    0.68    0.13
   2   3   5    2.59    0.20
   2   3   5    2.50    0.33
   2   3   5    2.58    0.14
   2   3   5    2.64    0.32
   3   3   5    0.06    0.08
   7  -4  -5    0.82    0.09
   7  -4  -5    0.92    0.11
   6  -4  -5    9.51    0.50
  -6   4   5    9.70    0.50
   5  -4  -5   11.25    0.64
   4  -4  -5    0.46    0.09
  -4   4   5    0.45    0.19
  -3   4   5   10.40    0.94
  -3   4   5   11.22    0.51
  -3   4   5   10.75    0.58
  -2   4   5   12.50    0.65
  -2   4   5   13.12    1.00
  -2   4   5   12.62    0.59
  -2   4   5   13.07    1.09
  -1   4   5    9.57    0.87
  -1   4   5   10.06    0.46
  -1   4   5    9.55    0.50
  -1   4   5    9.53    0.80
   0   4   5   24.63    1.87
   0   4   5   24.80    1.08
   0   4   5   23.59    1.07
   0   4   5   23.93    1.75
   1   4   5    0.48    0.18
   1   4   5    0.45    0.06
   1   4   5    0.85    0.21
   1   4   5    0.53    0.10
   2   4   5    4.25    0.26
   2   4   5    4.00    0.21
   2   4   5    4.25    0.41
   3   4   5    0.69    0.06
   7  -5  -5    0.05    0.05
   6  -5  -5    5.12    0.30
   5  -5  -5    2.53    0.19
   4  -5  -5    1.35    0.15
  -4   5   5    1.26    0.15
  -4   5   5    1.32    0.25
   3  -5  -5    1.20    0.15
  -3   5   5    1.55    0.24
  -3   5   5    0.98    0.24
  -3   5   5    1.27    0.15
  -2   5   5   49.77    2.10
  -2   5   5   46.40    2.24
  -2   5   5   50.52    3.58
  -2   5   5   48.19    3.32
  -1   5   5    0.06    0.05
  -1   5   5    0.06    0.15
  -1   5   5    0.12    0.13
  -1   5   5   -0.04    0.04
   0   5   5    3.85    0.41
   0   5   5    3.43    0.19
   0   5   5    3.11    0.37
   1   5   5    0.23    0.12
   1   5   5    0.29    0.05
   1   5   5    0.42    0.14
   2   5   5    0.63    0.13
   2   5   5    0.71    0.06
   6  -6  -5    1.23    0.10
   5  -6  -5    2.46    0.15
  -5   6   5    2.14    0.25
   4  -6  -5   12.48    0.66
  -4   6   5   11.80    0.96
   3  -6  -5    1.56    0.14
  -3   6   5    1.22    0.23
  -3   6   5    1.86    0.14
  -3   6   5    1.51    0.20
  -2   6   5    2.65    0.15
  -2   6   5    2.38    0.27
  -2   6   5    2.50    0.32
  -1   6   5    6.51    0.31
  -1   6   5    6.94    0.58
  -1   6   5    5.69    0.51
   0   6   5    6.01    0.52
   0   6   5    6.20    0.50
   1   6   5    0.85    0.12
   1   9  -6    0.00    0.07
   0   9  -6    1.62    0.22
   0  -9   6    1.82    0.12
  -1   9  -6    0.60    0.16
   1  -9   6    0.58    0.07
  -2   9  -6    1.21    0.20
  -2   9  -6    1.19    0.20
   2  -9   6    1.18    0.09
  -3   9  -6    0.38    0.13
  -3   9  -6    0.40    0.07
  -3   9  -6    0.37    0.12
   3  -9   6    0.40    0.04
  -4   9  -6    6.23    0.34
  -4   9  -6    5.21    0.50
  -5   9  -6    4.27    0.25
   1   8  -6    1.86    0.27
   0   8  -6   10.21    0.79
   0   8  -6    8.46    0.48
   0  -8   6    9.51    0.48
   0  -8   6    9.19    0.45
  -1   8  -6   11.19    1.02
  -1   8  -6   13.68    0.73
   1  -8   6   13.39    0.67
   1  -8   6   13.86    0.62
  -2   8  -6   25.69    1.38
  -2   8  -6   22.52    1.86
  -2   8  -6   29.07    1.99
   2  -8   6   25.85    1.26
   2  -8   6   26.49    1.16
  -3   8  -6    4.75    0.34
  -3   8  -6    3.46    0.47
  -3   8  -6    4.59    0.28
  -3   8  -6    4.69    0.46
   3  -8   6    4.67    0.23
   3  -8   6    4.55    0.27
  -4   8  -6    0.05    0.06
  -4   8  -6   -0.06    0.09
  -4   8  -6    0.09    0.14
   4  -8   6    0.09    0.06
  -5   8  -6    2.81    0.34
  -5   8  -6    2.87    0.20
  -5   8  -6    2.68    0.23
   5  -8   6    3.01    0.19
  -6   8  -6    5.62    0.52
  -6   8  -6    6.66    0.35
  -6   8  -6    6.33    0.37
   4   7  -6    3.02    0.19
   4   7  -6    2.94    0.22
   3   7  -6    2.37    0.20
   2   7  -6    0.32    0.16
   1   7  -6    2.77    0.35
   1   7  -6    2.12    0.18
   0   7  -6    0.04    0.15
   0   7  -6   -0.03    0.08
   0  -7   6   -0.03    0.06
  -1   7  -6    3.33    0.29
  -1   7  -6    3.74    0.44
  -1   7  -6    2.94    0.40
  -1   7  -6    3.16    0.24
   1  -7   6    3.13    0.20
   1  -7   6    3.27    0.23
  -2   7  -6    3.28    0.26
  -2   7  -6    3.38    0.31
  -2   7  -6    3.48    0.42
   2  -7   6    3.20    0.23
   2  -7   6    3.26    0.20
  -3   7  -6    1.99    0.21
  -3   7  -6    2.06    0.32
   3  -7   6    2.06    0.18
   3  -7   6    1.95    0.13
   3  -7   6    1.92    0.19
  -4   7  -6    0.12    0.09
   4  -7   6    0.14    0.09
   4  -7   6    0.12    0.07
  -5   7  -6   13.90    1.10
  -5   7  -6   12.95    0.75
   5  -7   6   13.00    0.68
  -6   7  -6   11.78    1.00
  -6   7  -6   13.71    0.71
   6  -7   6   12.35    0.64
  -7   7  -6    2.30    0.16
   7  -7   6    2.39    0.15
   5   6  -6    0.59    0.11
   5   6  -6    0.54    0.10
   4   6  -6    0.00    0.09
   4   6  -6   -0.10    0.11
   3   6  -6    6.62    0.40
   2   6  -6    5.30    0.52
   2   6  -6    5.13    0.34
   2   6  -6    4.94    0.33
   1   6  -6    0.76    0.21
   1   6  -6    0.81    0.16
   0   6  -6    0.70    0.13
   0   6  -6    0.90    0.25
   0   6  -6    1.18    0.19
   0  -6   6    0.70    0.10
  -1   6  -6   27.10    1.91
   1  -6   6   25.08    1.17
  -2   6  -6   18.94    1.38
  -2   6  -6   16.63    1.01
   2  -6   6   17.84    0.90
   2  -6   6   17.99    0.90
   2  -6   6   17.91    0.81
  -3   6  -6    9.81    0.79
  -3   6  -6    8.58    0.58
   3  -6   6    9.39    0.51
   3  -6   6    8.78    0.50
   3  -6   6    8.84    0.42
   4  -6   6   40.24    1.95
   4  -6   6   40.44    1.94
   5  -6   6    0.70    0.12
   5  -6   6    0.78    0.08
   5  -6   6    0.72    0.12
  -6   6  -6    2.34    0.31
   6  -6   6    3.13    0.21
   6  -6   6    2.31    0.14
   7  -6   6    0.01    0.05
   7  -6   6    0.09    0.03
   6   5  -6    1.99    0.16
   6   5  -6    1.92    0.18
   5   5  -6    0.20    0.12
   5   5  -6   -0.04    0.09
   4   5  -6   31.88    1.43
   3   5  -6   10.48    0.65
   3   5  -6   12.93    0.62
   3   5  -6   12.08    0.61
   2   5  -6   19.33    1.05
   2   5  -6   17.70    0.88
   2   5  -6   18.29    0.93
   2   5  -6   20.04    1.42
   1   5  -6    4.39    0.47
   0  -5   6    7.15    0.37
   1  -5   6    4.29    0.27
   1  -5   6    4.13    0.23
   2  -5   6    1.20    0.16
   2  -5   6    1.30    0.15
   2  -5   6    0.95    0.10
  -3   5  -6   60.33    3.96
   3  -5   6   55.41    2.46
   3  -5   6   59.30    2.73
   3  -5   6   56.20    2.74
   4  -5   6    5.04    0.32
   4  -5   6    3.89    0.29
   4  -5   6    4.02    0.29
   4  -5   6    4.11    0.21
   5  -5   6  108.07    5.02
   5  -5   6  105.49    4.97
   5  -5   6  106.74    4.53
   5  -5   6  106.49    5.25
   6  -5   6   33.43    1.45
   6  -5   6   31.93    1.63
   6  -5   6   35.99    1.65
   7  -5   6    4.11    0.26
   7  -5   6    4.00    0.20
   7   4  -6    4.43    0.25
   7   4  -6    5.54    0.29
   6   4  -6    0.00    0.08
   6   4  -6    0.16    0.12
   5   4  -6    0.64    0.14
   4   4  -6   73.18    2.99
   4   4  -6   72.75    3.10
   4   4  -6   64.66    3.53
   3   4  -6    0.17    0.12
   3   4  -6    0.13    0.12
   3   4  -6    0.08    0.09
  -1  -4   6    1.19    0.16
   0  -4   6   19.70    1.00
   1  -4   6   66.77    3.08
   1  -4   6   64.65    3.07
   2  -4   6    7.65    0.46
   2  -4   6    8.53    0.48
   2  -4   6    8.80    0.50
   3  -4   6    1.22    0.16
   3  -4   6    1.42    0.15
   4  -4   6    5.38    0.35
   4  -4   6    5.05    0.32
   4  -4   6    4.21    0.23
   4  -4   6    4.80    0.32
   5  -4   6    2.01    0.21
   5  -4   6    2.01    0.20
   5  -4   6    1.95    0.12
   5  -4   6    1.81    0.20
   6  -4   6    1.32    0.16
   6  -4   6    1.57    0.10
   6  -4   6    1.46    0.19
   6  -4   6    1.48    0.17
   7  -4   6    0.19    0.04
   7  -4   6    0.19    0.07
   8  -4   6    0.10    0.02
   7   3  -6    0.34    0.11
   7   3  -6    0.26    0.08
  -7  -3   6    0.54    0.10
   6   3  -6    0.02    0.10
   5   3  -6    1.21    0.18
   5   3  -6    1.11    0.18
   5   3  -6    0.99    0.14
   5   3  -6    0.83    0.09
   4   3  -6  243.73   11.30
   4   3  -6  266.00   12.72
   4   3  -6  273.85   13.04
   3   3  -6   13.52    0.77
   2   3  -6    0.09    0.08
  -2  -3   6    0.17    0.09
  -1  -3   6   13.04    0.68
   0  -3   6    3.68    0.24
   0  -3   6    3.94    0.27
   1  -3   6    0.19    0.07
   1  -3   6    0.08    0.06
   1  -3   6   -0.04    0.07
   2  -3   6   49.58    2.48
   2  -3   6   49.86    2.35
   2  -3   6   49.44    2.34
   3  -3   6   50.32    2.87
   3  -3   6   65.10    2.73
   4  -3   6    0.07    0.09
   4  -3   6    0.12    0.04
   4  -3   6    0.01    0.08
   4  -3   6    0.11    0.08
   5  -3   6   39.14    1.67
   5  -3   6   39.10    1.89
   6  -3   6   17.98    1.01
   6  -3   6   19.39    0.82
   6  -3   6   18.64    0.95
   7  -3   6    1.98    0.11
   7  -3   6    2.31    0.18
  -8  -2   6    0.09    0.05
   7   2  -6    0.59    0.14
   7   2  -6    0.70    0.11
  -7  -2   6    0.88    0.12
   6   2  -6   36.22    1.62
   6   2  -6   36.61    1.89
   6   2  -6   37.72    1.65
   5   2  -6   60.02    3.10
   5   2  -6   62.11    3.07
   5   2  -6   58.25    2.71
  -5  -2   6   63.03    3.11
   4   2  -6  139.83    6.61
   4   2  -6  127.74    5.73
   4   2  -6  135.98    6.45
  -4  -2   6  120.65    6.56
   3   2  -6    7.06    0.46
   2   2  -6    2.31    0.22
  -2  -2   6    2.24    0.19
  -1  -2   6   18.41    0.92
  -1  -2   6   18.31    0.90
   0  -2   6  121.13    5.59
   0  -2   6  121.02    5.58
   1  -2   6    1.76    0.16
   1  -2   6    2.03    0.17
   1  -2   6    1.84    0.17
   2  -2   6   25.81    1.35
   2  -2   6   25.51    1.27
   2  -2   6   26.94    1.28
   3  -2   6    0.17    0.07
   3  -2   6    0.12    0.09
   4  -2   6    9.66    0.55
   4  -2   6   10.38    0.45
   4  -2   6   10.18    0.60
   4  -2   6    9.75    0.56
   5  -2   6   18.44    0.95
   5  -2   6   19.37    0.82
   5  -2   6   18.55    0.96
   5  -2   6   18.79    1.02
   6  -2   6    0.03    0.02
   6  -2   6    0.04    0.07
   7  -2   6    7.31    0.32
   8   1  -6   -0.01    0.07
  -8  -1   6    0.00    0.05
   7   1  -6   10.27    0.54
  -7  -1   6   11.69    0.63
   6   1  -6    1.65    0.22
   6   1  -6    1.20    0.13
   6   1  -6    1.36    0.16
  -6  -1   6    1.49    0.17
   5   1  -6    1.38    0.20
   5   1  -6    1.29    0.18
   5   1  -6    1.09    0.16
  -5  -1   6    1.84    0.18
   4   1  -6    4.27    0.33
   3   1  -6   30.65    1.60
   2   1  -6   54.87    2.68
  -2  -1   6   53.09    2.50
  -2  -1   6   51.64    2.49
  -1  -1   6   17.01    0.86
  -1  -1   6   17.24    0.85
   0  -1   6   18.91    0.93
   0  -1   6   18.65    0.94
   1  -1   6    6.28    0.37
   1  -1   6    6.00    0.37
   1  -1   6    6.41    0.39
   2  -1   6    3.95    0.27
   2  -1   6    4.31    0.29
   2  -1   6    3.88    0.28
   3  -1   6    8.86    0.56
   3  -1   6   10.58    0.54
   4  -1   6    1.75    0.19
   4  -1   6    1.86    0.20
   5  -1   6    5.63    0.38
   6  -1   6    5.35    0.24
  -8   0   6    5.74    0.33
   7   0  -6   12.59    0.60
  -7   0   6   13.07    0.71
   6   0  -6    0.44    0.11
   6   0  -6    0.52    0.11
   6   0  -6    0.51    0.13
  -6   0   6    0.55    0.11
   5   0  -6    4.33    0.34
   5   0  -6    4.72    0.30
   5   0  -6    4.28    0.34
   5   0  -6    4.55    0.32
  -5   0   6    4.57    0.31
   4   0  -6   51.95    2.56
  -4   0   6   49.05    2.57
   3   0  -6   10.04    0.59
   2   0  -6    9.93    0.58
  -2   0   6    9.75    0.53
  -2   0   6    9.79    0.53
  -1   0   6   23.03    1.11
  -1   0   6   22.10    1.11
   0   0   6   77.91    3.49
   0   0   6   71.37    3.48
   1   0   6    1.05    0.14
   1   0   6    0.80    0.13
   2   0   6    2.96    0.22
   2   0   6    2.56    0.22
   3   0   6    2.30    0.21
   3   0   6    2.63    0.32
  -8   1   6    0.56    0.08
   7  -1  -6    1.45    0.15
  -7   1   6    1.44    0.15
   6  -1  -6    5.91    0.41
   6  -1  -6    6.10    0.37
   6  -1  -6    6.13    0.40
  -6   1   6    6.41    0.39
   5  -1  -6    1.00    0.13
   5  -1  -6    0.65    0.14
   5  -1  -6    0.79    0.16
  -5   1   6    0.60    0.11
   4  -1  -6   10.85    0.70
   4  -1  -6   13.81    0.71
  -4   1   6   12.28    0.67
   3  -1  -6   51.53    2.59
   2  -1  -6    0.16    0.10
  -2   1   6    0.05    0.10
  -2   1   6    0.00    0.07
  -1   1   6    5.75    0.38
  -1   1   6    6.80    0.38
   0   1   6   68.99    3.24
   1   1   6   16.04    0.83
   2   1   6   43.08    2.12
   2   1   6   45.00    3.03
   2   1   6   44.90    3.23
   3   1   6    1.14    0.22
   3   1   6    1.47    0.17
   3   1   6    1.40    0.22
  -8   2   6   16.12    0.82
   7  -2  -6    0.27    0.08
   7  -2  -6    0.28    0.06
  -7   2   6    0.23    0.07
   6  -2  -6    6.47    0.41
   6  -2  -6    6.06    0.37
  -6   2   6    5.94    0.36
   5  -2  -6   15.61    0.84
  -5   2   6   14.61    0.80
   4  -2  -6   28.77    1.60
  -4   2   6   31.01    1.52
  -3   2   6    7.47    0.68
  -3   2   6    7.44    0.38
  -2   2   6   40.25    2.71
  -2   2   6   38.78    2.90
  -2   2   6   39.14    1.71
  -1   2   6    1.98    0.20
  -1   2   6    1.94    0.29
  -1   2   6    1.81    0.13
  -1   2   6    1.88    0.31
   0   2   6   12.02    0.64
   0   2   6   11.87    0.98
   0   2   6   10.95    0.53
   0   2   6   11.94    0.92
   1   2   6    0.29    0.11
   1   2   6    0.22    0.15
   1   2   6    0.24    0.14
   1   2   6    0.27    0.05
   2   2   6    2.43    0.22
   2   2   6    1.97    0.12
   2   2   6    2.23    0.29
   2   2   6    2.46    0.31
   3   2   6   27.90    1.93
   7  -3  -6    2.77    0.19
   7  -3  -6    2.85    0.18
   6  -3  -6    8.60    0.52
   5  -3  -6    0.16    0.08
   4  -3  -6   52.33    2.73
  -3   3   6  110.92    5.07
  -3   3   6  114.03    7.93
  -3   3   6  109.39    4.74
  -2   3   6    8.05    0.66
  -2   3   6    7.91    0.74
  -2   3   6    7.64    0.38
  -1   3   6   14.60    1.23
  -1   3   6   14.50    0.68
  -1   3   6   16.39    1.16
   0   3   6   27.48    2.08
   0   3   6   26.51    1.20
   0   3   6   28.34    1.96
   1   3   6    0.07    0.04
   1   3   6   -0.03    0.12
   1   3   6    0.05    0.12
   2   3   6    5.34    0.50
   2   3   6    5.09    0.46
   3   3   6   -0.02    0.08
   3   3   6    0.04    0.02
   7  -4  -6    2.34    0.15
   6  -4  -6    5.87    0.34
   6  -4  -6    6.29    0.38
   5  -4  -6    0.24    0.08
   4  -4  -6    2.32    0.20
  -4   4   6    2.00    0.30
  -3   4   6   61.96    4.28
  -3   4   6   56.28    2.53
  -2   4   6    3.70    0.45
  -2   4   6    4.03    0.22
  -2   4   6    4.11    0.41
  -1   4   6   10.42    0.48
  -1   4   6    9.29    0.88
  -1   4   6   10.78    0.82
   0   4   6    5.46    0.52
   0   4   6    5.33    0.55
   0   4   6    6.13    0.29
   1   4   6    1.07    0.20
   1   4   6    0.84    0.18
   1   4   6    1.03    0.08
   2   4   6    0.39    0.11
   2   4   6    0.27    0.04
   3   4   6    0.10    0.02
   6  -5  -6    1.18    0.11
   5  -5  -6    2.48    0.17
   4  -5  -6    3.77    0.24
  -4   5   6    3.26    0.36
   3  -5  -6   29.80    1.48
  -3   5   6   26.09    2.08
  -2   5   6    1.31    0.20
  -2   5   6    1.40    0.24
  -2   5   6    1.45    0.11
  -1   5   6    1.23    0.10
  -1   5   6    1.42    0.24
  -1   5   6    1.29    0.20
   0   5   6   -0.06    0.08
   0   5   6    0.00    0.08
   0   5   6    0.01    0.03
   1   5   6    0.26    0.09
   1   5   6    0.20    0.03
   1   5   6    0.29    0.09
   4  -6  -6    0.01    0.03
  -4   6   6    0.03    0.06
   3  -6  -6   23.60    1.26
  -3   6   6   24.65    1.75
   2  -6  -6    0.07    0.04
  -2   6   6   -0.01    0.07
  -2   6   6    0.05    0.06
  -1   6   6    2.50    0.25
  -1   6   6    2.75    0.23
  -1   6   6    2.68    0.13
   0   9  -7    0.83    0.15
   0  -9   7    1.01    0.07
  -1   9  -7    3.09    0.31
   1  -9   7    3.24    0.16
  -2   9  -7    6.03    0.31
  -2   9  -7    5.46    0.48
  -3   9  -7    1.16    0.17
  -3   9  -7    1.28    0.10
  -3   9  -7    0.80    0.15
  -4   9  -7    0.20    0.08
  -4   9  -7    0.21    0.05
  -2  -8   7    2.80    0.16
  -2  -8   7    2.77    0.17
   1   8  -7    3.82    0.42
  -1  -8   7    5.09    0.25
  -1  -8   7    5.08    0.27
   0   8  -7    1.54    0.26
   0   8  -7    1.43    0.13
   0  -8   7    1.58    0.12
   0  -8   7    1.62    0.14
  -1   8  -7    5.04    0.35
  -1   8  -7    5.20    0.52
   1  -8   7    5.36    0.31
   1  -8   7    5.74    0.27
  -2   8  -7    7.11    0.62
  -2   8  -7    7.37    0.45
   2  -8   7    6.77    0.38
   2  -8   7    6.76    0.33
  -3   8  -7    0.20    0.06
  -3   8  -7    0.27    0.11
  -3   8  -7    0.06    0.12
  -3   8  -7    0.14    0.12
   3  -8   7    0.23    0.07
  -4   8  -7    2.97    0.36
  -4   8  -7    3.12    0.21
  -4   8  -7    3.08    0.25
   4  -8   7    3.16    0.20
  -5   8  -7    8.84    0.75
  -5   8  -7   10.17    0.51
  -5   8  -7   10.23    0.55
   5  -8   7    7.93    0.46
   4   7  -7   11.82    0.53
   3   7  -7    6.33    0.33
   2   7  -7    9.84    0.78
  -2  -7   7    9.61    0.47
   1   7  -7    0.79    0.12
   1   7  -7    1.20    0.24
  -1  -7   7    0.99    0.11
   0   7  -7    2.99    0.27
   0   7  -7    2.97    0.40
   0  -7   7    3.36    0.20
  -1   7  -7    1.87    0.18
  -1   7  -7    1.82    0.23
  -1   7  -7    1.85    0.32
  -1   7  -7    1.72    0.30
   1  -7   7    2.18    0.17
   1  -7   7    1.70    0.13
  -2   7  -7   27.80    1.45
  -2   7  -7   23.08    1.93
   2  -7   7   27.76    1.32
   2  -7   7   28.52    1.19
  -3   7  -7   21.83    1.15
  -3   7  -7   21.16    1.55
   3  -7   7   21.61    1.04
   3  -7   7   18.94    1.03
  -4   7  -7    0.08    0.09
   4  -7   7    0.06    0.07
  -5   7  -7    3.51    0.26
  -5   7  -7    3.73    0.40
   5  -7   7    3.53    0.23
  -6   7  -7   10.17    0.53
  -6   7  -7    9.08    0.75
   6  -7   7    8.98    0.48
   5   6  -7   13.59    0.62
   4   6  -7   17.07    0.79
   3   6  -7    0.05    0.09
   2   6  -7    3.44    0.41
   2   6  -7    3.68    0.27
  -2  -6   7    3.35    0.22
   1   6  -7    3.91    0.26
   1   6  -7    3.74    0.45
   1   6  -7    4.09    0.33
  -1  -6   7    4.39    0.25
   0   6  -7    0.94    0.14
   0   6  -7    0.96    0.18
   0   6  -7    1.11    0.27
   0  -6   7    0.77    0.10
  -1   6  -7   14.76    0.89
  -1   6  -7   16.13    1.23
   1  -6   7   15.36    0.71
   1  -6   7   15.76    0.80
  -2   6  -7   38.61    2.69
  -2   6  -7   37.24    2.04
   2  -6   7   38.42    1.84
   2  -6   7   38.19    1.82
   2  -6   7   38.03    1.66
  -3   6  -7   71.73    4.89
  -3   6  -7   70.08    3.76
   3  -6   7   74.00    3.38
   3  -6   7   71.86    3.40
   4  -6   7   13.21    0.71
   4  -6   7   12.87    0.70
   4  -6   7   14.09    0.60
   5  -6   7   15.51    0.79
   5  -6   7   15.28    0.68
  -6   6  -7    5.56    0.48
   6  -6   7    4.82    0.24
   7  -6   7    1.20    0.10
   6   5  -7    0.60    0.08
   5   5  -7    2.47    0.20
   4   5  -7   11.59    0.60
   3   5  -7    4.97    0.36
   3   5  -7    6.07    0.36
   3   5  -7    5.47    0.35
   2   5  -7   11.73    0.91
   2   5  -7   11.00    0.58
   2   5  -7   10.93    0.62
   2   5  -7   10.78    0.62
   2   5  -7   11.60    0.68
   1   5  -7   16.20    0.97
   1   5  -7   18.43    1.30
   1   5  -7   15.71    0.94
   0   5  -7   23.80    1.64
   0   5  -7   20.97    1.21
   0  -5   7   21.05    0.98
  -1   5  -7    0.14    0.15
   1  -5   7   -0.05    0.07
   1  -5   7    0.25    0.06
   2  -5   7   60.74    2.88
   2  -5   7   60.12    2.90
   2  -5   7   62.28    2.61
   3  -5   7   58.09    3.12
   3  -5   7   64.90    2.67
   3  -5   7   63.77    2.96
   3  -5   7   63.35    2.97
   4  -5   7    0.32    0.11
   4  -5   7    0.46    0.12
   4  -5   7    0.37    0.05
   4  -5   7    0.25    0.09
   5  -5   7    0.26    0.10
   5  -5   7    0.17    0.04
   5  -5   7    0.15    0.09
   6  -5   7    1.86    0.17
   6  -5   7    1.70    0.10
   7  -5   7    1.24    0.07
   7  -5   7    1.17    0.11
   6   4  -7    0.08    0.07
   5   4  -7   20.06    0.93
  -5  -4   7   19.88    1.06
   4   4  -7    2.70    0.23
   4   4  -7    2.50    0.24
   4   4  -7    2.24    0.21
  -4  -4   7    2.64    0.21
   3   4  -7    1.78    0.22
   3   4  -7    1.99    0.24
   3   4  -7    2.30    0.22
   3   4  -7    1.98    0.22
   3   4  -7    2.11    0.17
  -3  -4   7    2.24    0.19
   2   4  -7  132.36    6.38
   2   4  -7  117.71    6.48
   2   4  -7  129.42    8.41
   2   4  -7  125.18    6.21
   0  -4   7    2.98    0.18
   1  -4   7   47.49    2.11
   1  -4   7   50.10    2.31
   2  -4   7   17.35    0.78
   2  -4   7   18.66    0.97
   2  -4   7   17.26    0.90
   2  -4   7   18.08    0.91
   3  -4   7   47.60    2.02
   3  -4   7   49.30    2.39
   3  -4   7   45.49    2.26
   3  -4   7   46.72    2.26
   4  -4   7    2.27    0.21
   4  -4   7    2.29    0.13
   4  -4   7    1.90    0.21
   4  -4   7    1.98    0.20
   5  -4   7    2.61    0.24
   5  -4   7    2.62    0.22
   5  -4   7    2.76    0.15
   5  -4   7    2.48    0.23
   6  -4   7    0.26    0.04
   6  -4   7    0.14    0.07
   7  -4   7    0.57    0.05
   7  -4   7    0.60    0.08
   7   3  -7   20.86    0.96
  -7  -3   7   23.34    1.14
   6   3  -7    2.94    0.23
  -6  -3   7    3.01    0.22
   5   3  -7    1.20    0.15
   5   3  -7    0.87    0.16
   5   3  -7    1.32    0.19
   5   3  -7    1.15    0.13
  -5  -3   7    1.22    0.15
   4   3  -7    2.97    0.27
   4   3  -7    3.22    0.28
   4   3  -7    3.61    0.29
  -4  -3   7    3.32    0.25
   3   3  -7   70.72    3.60
   3   3  -7   70.75    3.73
   3   3  -7   72.79    3.70
  -3  -3   7   73.23    3.63
   2   3  -7   33.32    1.62
  -2  -3   7   28.23    1.57
   0  -3   7    0.24    0.05
   0  -3   7    0.20    0.07
   1  -3   7   21.52    1.07
   2  -3   7   36.50    1.68
   2  -3   7   40.69    2.00
   2  -3   7   40.76    1.89
   3  -3   7    5.49    0.36
   3  -3   7    5.85    0.38
   3  -3   7    5.47    0.27
   3  -3   7    5.47    0.35
   4  -3   7   21.41    1.10
   4  -3   7   20.23    1.04
   4  -3   7   20.05    1.03
   4  -3   7   20.13    0.89
   5  -3   7    0.04    0.03
   5  -3   7    0.10    0.08
   5  -3   7    0.03    0.09
   5  -3   7    0.37    0.10
   6  -3   7    4.77    0.29
   6  -3   7    4.65    0.22
   7  -3   7    8.16    0.36
   7   2  -7    1.03    0.12
  -7  -2   7    0.96    0.11
   6   2  -7    7.13    0.40
   6   2  -7    6.88    0.37
  -6  -2   7    7.04    0.42
   5   2  -7    3.07    0.25
   5   2  -7    2.94    0.28
   5   2  -7    3.02    0.26
  -5  -2   7    3.01    0.24
   4   2  -7   13.91    0.85
   4   2  -7   15.20    0.85
   4   2  -7   14.74    0.82
  -4  -2   7   14.51    0.80
   3   2  -7   29.36    1.71
   3   2  -7   32.59    1.68
  -3  -2   7   33.88    1.65
   2   2  -7    0.44    0.13
  -1  -2   7    1.96    0.18
   0  -2   7   31.75    1.58
   0  -2   7   32.29    1.55
   1  -2   7   10.33    0.56
   2  -2   7    8.42    0.51
   2  -2   7    8.57    0.41
   2  -2   7   10.35    0.71
   2  -2   7    9.28    0.55
   3  -2   7   75.94    4.81
   3  -2   7   69.39    3.06
   3  -2   7   72.58    3.39
   3  -2   7   70.57    3.58
   4  -2   7    6.70    0.29
   4  -2   7    7.16    0.41
   4  -2   7    5.06    0.40
   5  -2   7    0.18    0.03
   5  -2   7    0.16    0.10
   6  -2   7    0.47    0.04
   7   1  -7    9.08    0.46
  -7  -1   7    9.56    0.52
   6   1  -7    1.64    0.15
   6   1  -7    1.79    0.18
  -6  -1   7    1.74    0.16
   5   1  -7   26.51    1.33
   5   1  -7   27.89    1.50
   5   1  -7   30.71    1.53
  -5  -1   7   28.12    1.48
   4   1  -7   35.15    1.76
   4   1  -7   32.77    1.71
   4   1  -7   31.48    1.73
  -4  -1   7   30.94    1.68
   3   1  -7   35.90    1.78
  -3  -1   7   32.23    1.73
   2   1  -7    2.90    0.27
  -2  -1   7    3.02    0.23
  -1  -1   7   19.71    0.99
   0  -1   7    1.62    0.17
   1  -1   7    0.17    0.13
   1  -1   7    0.39    0.11
   2  -1   7    6.21    0.52
   2  -1   7    5.78    0.29
   2  -1   7    6.04    0.39
   2  -1   7    7.03    0.58
   3  -1   7   23.22    1.22
   3  -1   7   21.98    1.16
   3  -1   7   24.91    1.62
   3  -1   7   22.30    1.00
   4  -1   7   52.37    2.23
   4  -1   7   53.08    2.64
   4  -1   7   52.32    2.50
   5  -1   7    4.47    0.20
   7   0  -7    0.10    0.07
   7   0  -7    0.18    0.06
  -7   0   7    0.08    0.05
   6   0  -7    0.02    0.08
   6   0  -7    0.02    0.07
  -6   0   7    0.02    0.06
   5   0  -7    2.74    0.24
   5   0  -7    2.39    0.20
   5   0  -7    2.02    0.24
  -5   0   7    2.08    0.18
   4   0  -7    0.24    0.12
   4   0  -7    0.02    0.08
  -4   0   7   -0.01    0.06
   3   0  -7   92.87    5.53
   3   0  -7  119.24    5.32
  -3   0   7  110.60    5.34
   2   0  -7   10.39    0.61
  -2   0   7   11.68    0.82
  -2   0   7    9.92    0.55
  -2   0   7    8.89    0.47
  -1   0   7    4.46    0.30
  -1   0   7    4.55    0.43
  -1   0   7    3.88    0.22
   0   0   7    0.10    0.14
   0   0   7    0.14    0.05
   0   0   7    0.26    0.09
   0   0   7    0.34    0.13
   1   0   7   12.96    0.94
   1   0   7   11.90    0.67
   1   0   7   11.31    0.55
   1   0   7   13.70    1.02
   2   0   7   10.45    0.76
   2   0   7    9.59    0.55
   2   0   7    9.33    0.43
   2   0   7    9.16    0.81
   3   0   7   81.07    5.32
   3   0   7   78.62    3.74
   7  -1  -7    0.81    0.10
  -7   1   7    0.70    0.07
   6  -1  -7    0.06    0.08
   6  -1  -7    0.02    0.07
  -6   1   7    0.13    0.05
   5  -1  -7    6.58    0.42
   5  -1  -7    5.24    0.40
   5  -1  -7    5.86    0.38
  -5   1   7    5.86    0.33
   4  -1  -7    5.97    0.41
   4  -1  -7    5.84    0.39
   3  -1  -7    1.57    0.20
   2  -1  -7    8.08    0.56
  -2   1   7    8.79    0.53
  -2   1   7   10.42    0.75
  -2   1   7    9.08    0.44
  -2   1   7   10.49    0.82
  -1   1   7   62.61    2.94
  -1   1   7   60.05    2.66
  -1   1   7   64.87    4.20
  -1   1   7   60.96    4.47
   0   1   7  100.95    7.14
   0   1   7  100.30    4.68
   0   1   7  102.68    6.70
   0   1   7   97.54    4.26
   1   1   7    6.47    0.58
   1   1   7    6.90    0.42
   1   1   7    6.60    0.32
   1   1   7    6.95    0.62
   2   1   7    0.09    0.12
   2   1   7   -0.04    0.09
   2   1   7    0.17    0.11
   2   1   7    0.07    0.03
   3   1   7    0.10    0.10
   7  -2  -7    0.47    0.08
   6  -2  -7   17.92    0.89
   6  -2  -7   19.59    1.02
   5  -2  -7    5.88    0.38
   5  -2  -7    6.40    0.42
   4  -2  -7    2.75    0.24
  -3   2   7  104.34    7.40
  -2   2   7   55.64    4.18
  -2   2   7   60.63    2.49
  -2   2   7   57.02    3.91
  -1   2   7   16.40    1.29
  -1   2   7   16.33    0.85
  -1   2   7   15.97    0.73
  -1   2   7   15.97    1.20
   0   2   7   13.75    0.76
   0   2   7   14.00    0.64
   0   2   7   14.89    1.08
   0   2   7   14.41    1.16
   1   2   7    2.08    0.13
   1   2   7    2.40    0.29
   1   2   7    1.99    0.30
   1   2   7    2.21    0.21
   2   2   7    0.56    0.06
   2   2   7    0.44    0.13
   2   2   7    0.52    0.15
   3   2   7    9.50    0.66
   3   2   7    8.42    0.39
   7  -3  -7   10.77    0.50
   6  -3  -7   38.05    1.87
   6  -3  -7   34.59    1.63
   5  -3  -7   10.59    0.59
   5  -3  -7   10.26    0.62
   4  -3  -7    8.45    0.50
  -3   3   7    0.71    0.08
  -3   3   7    0.77    0.18
  -2   3   7    6.97    0.66
  -2   3   7    7.68    0.61
  -2   3   7    7.11    0.35
  -1   3   7    1.88    0.13
  -1   3   7    2.13    0.30
  -1   3   7    1.70    0.26
   0   3   7    1.99    0.13
   0   3   7    1.78    0.26
   0   3   7    2.04    0.30
   1   3   7    8.60    0.36
   1   3   7    7.47    0.62
   1   3   7    6.47    0.64
   2   3   7    0.02    0.09
   2   3   7    0.08    0.08
   2   3   7    0.05    0.02
   6  -4  -7   13.34    0.71
   5  -4  -7   10.11    0.57
   5  -4  -7    9.79    0.54
   4  -4  -7   17.70    0.92
  -4   4   7   16.28    1.27
   3  -4  -7   19.92    1.13
  -3   4   7   22.52    1.60
  -2   4   7    0.54    0.07
  -2   4   7    0.55    0.16
  -2   4   7    0.42    0.12
  -1   4   7    3.14    0.34
  -1   4   7    2.51    0.29
  -1   4   7    3.10    0.17
   0   4   7    6.93    0.63
   0   4   7    9.09    0.39
   0   4   7    8.86    0.70
   1   4   7    0.17    0.09
   1   4   7    0.16    0.08
   1   4   7    0.23    0.03
   2   4   7    0.41    0.03
   2   4   7    0.32    0.07
   4  -5  -7    0.90    0.09
   3  -5  -7    0.96    0.10
  -3   5   7    0.60    0.12
   2  -5  -7   25.48    1.45
  -2   5   7   29.62    2.02
  -2   5   7   28.10    1.87
  -2   5   7   27.83    1.19
  -1   5   7    3.65    0.29
  -1   5   7    3.37    0.31
   0   5   7    4.76    0.36
  -1   9  -8    5.08    0.41
  -2   9  -8    6.41    0.49
  -2  -8   8    3.58    0.17
  -2  -8   8    3.46    0.19
   1   8  -8    3.92    0.37
  -1  -8   8    4.19    0.23
  -1  -8   8    4.33    0.21
   0   8  -8    0.35    0.06
   0   8  -8    0.43    0.14
   0  -8   8    0.32    0.06
   0  -8   8    0.36    0.05
  -1   8  -8    0.39    0.09
  -1   8  -8    0.11    0.12
   1  -8   8    0.17    0.06
   1  -8   8    0.18    0.03
  -2   8  -8   27.21    1.38
  -2   8  -8   26.19    1.84
  -2   8  -8   24.75    1.93
   2  -8   8   26.25    1.25
  -3   8  -8    0.30    0.10
  -3   8  -8    0.43    0.14
  -3   8  -8    0.59    0.07
  -3   8  -8    0.37    0.13
   3  -8   8    0.44    0.07
  -4   8  -8    6.75    0.38
  -4   8  -8    6.86    0.41
   4  -8   8    6.75    0.36
  -5   8  -8   12.47    0.65
  -3  -7   8    0.81    0.08
   2   7  -8    3.39    0.36
  -2  -7   8    3.65    0.20
   1   7  -8    1.59    0.16
   1   7  -8    1.03    0.22
  -1  -7   8    1.61    0.11
   0   7  -8    0.13    0.16
   0   7  -8    0.14    0.10
   0  -7   8    0.19    0.07
   0  -7   8    0.18    0.05
  -1   7  -8   10.33    0.65
  -1   7  -8   11.85    0.91
  -1   7  -8   10.89    0.62
   1  -7   8   10.51    0.49
   1  -7   8   10.78    0.57
  -2   7  -8    0.63    0.19
  -2   7  -8    0.96    0.13
   2  -7   8    0.66    0.10
  -3   7  -8    5.89    0.39
  -3   7  -8    5.94    0.55
   3  -7   8    6.35    0.35
  -4   7  -8    2.13    0.20
   4  -7   8    2.40    0.17
  -5   7  -8    9.47    0.52
  -5   7  -8    8.12    0.73
   5  -7   8    9.71    0.47
   4   6  -8    5.60    0.31
  -4  -6   8    5.76    0.29
   3   6  -8    4.80    0.29
  -3  -6   8    5.01    0.26
   2   6  -8    2.63    0.22
   2   6  -8    2.24    0.32
  -2  -6   8    2.43    0.16
   1   6  -8    0.71    0.21
   1   6  -8    0.70    0.10
   1   6  -8    0.44    0.13
  -1  -6   8    0.91    0.09
   0   6  -8    0.15    0.09
   0   6  -8    0.40    0.13
   0   6  -8    0.25    0.18
   0  -6   8    0.26    0.08
   0  -6   8    0.18    0.06
  -1   6  -8    5.46    0.54
  -1   6  -8    4.86    0.36
   1  -6   8    4.79    0.24
   1  -6   8    4.87    0.31
  -2   6  -8    8.88    0.58
  -2   6  -8   10.40    0.82
   2  -6   8    8.95    0.51
  -3   6  -8    0.92    0.22
  -3   6  -8    1.10    0.17
   3  -6   8    1.00    0.12
   3  -6   8    0.95    0.13
   4  -6   8   -0.02    0.03
   4  -6   8   -0.04    0.06
   5  -6   8   18.70    0.81
   5  -6   8   18.50    0.92
  -6   6  -8    1.45    0.20
   6  -6   8    1.82    0.10
   6  -6   8    1.97    0.13
   5   5  -8   33.68    1.45
   4   5  -8    0.94    0.14
   3   5  -8    4.86    0.33
   3   5  -8    4.40    0.31
   3   5  -8    4.43    0.30
   2   5  -8    9.38    0.82
   2   5  -8   10.07    0.57
   2   5  -8   10.52    0.63
   2   5  -8    9.67    0.57
   1   5  -8    9.35    0.60
   1   5  -8   10.90    0.85
  -1  -5   8    9.68    0.47
   0   5  -8   18.03    1.03
   0  -5   8   18.27    0.82
  -1   5  -8   -0.13    0.12
   1  -5   8    0.00    0.07
   2  -5   8    0.20    0.10
   2  -5   8    0.42    0.09
   2  -5   8    0.46    0.06
  -3   5  -8   33.62    2.46
   3  -5   8   36.40    1.70
   3  -5   8   36.31    1.70
   3  -5   8   33.76    1.51
   4  -5   8    0.21    0.10
   4  -5   8    0.21    0.08
   4  -5   8    0.21    0.04
   5  -5   8    7.90    0.38
   5  -5   8    9.23    0.47
   6  -5   8    0.06    0.05
   6  -5   8    0.15    0.03
   6   4  -8    2.84    0.18
   5   4  -8    1.30    0.15
   4   4  -8   18.47    0.85
   4   4  -8   16.45    0.94
   4   4  -8   16.97    0.83
   3   4  -8   66.77    3.37
   3   4  -8   62.98    3.01
   3   4  -8   71.96    3.47
   3   4  -8   67.42    2.87
   3   4  -8   67.27    3.47
   2   4  -8   10.22    0.86
   2   4  -8   10.04    0.63
   2   4  -8   11.30    0.68
   2   4  -8   10.09    0.63
   1   4  -8   32.39    1.62
   1   4  -8   29.17    1.66
  -1  -4   8   30.14    1.35
   0  -4   8    5.63    0.35
   0  -4   8    5.92    0.28
   1  -4   8    1.60    0.17
   1  -4   8    1.29    0.15
   1  -4   8    1.46    0.11
   2  -4   8   18.84    0.96
   2  -4   8   19.56    0.84
   2  -4   8   18.79    0.97
   3  -4   8   33.26    1.64
   3  -4   8   33.69    1.45
   3  -4   8   34.06    1.63
   4  -4   8    8.02    0.48
   4  -4   8    8.38    0.38
   4  -4   8    7.62    0.50
   4  -4   8    8.80    0.47
   5  -4   8    2.90    0.21
   5  -4   8    2.59    0.14
   6  -4   8    2.34    0.12
   6  -4   8    2.22    0.16
   6   3  -8   10.30    0.50
   5   3  -8    1.11    0.16
   5   3  -8    0.89    0.11
   5   3  -8    1.15    0.14
  -5  -3   8    1.09    0.12
   4   3  -8   31.61    1.43
   4   3  -8   29.67    1.61
   4   3  -8   30.73    1.58
  -4  -3   8   28.89    1.55
   3   3  -8    9.68    0.59
   3   3  -8    8.52    0.59
   3   3  -8    9.52    0.57
   2   3  -8   50.32    2.78
   2   3  -8   55.33    2.70
  -1  -3   8    0.82    0.08
   0  -3   8    0.14    0.06
   0  -3   8    0.04    0.08
   1  -3   8    7.68    0.46
   1  -3   8    7.92    0.37
   2  -3   8   16.87    0.75
   2  -3   8   17.29    0.88
   3  -3   8  100.95    4.31
   3  -3   8  102.44    4.74
   4  -3   8    0.02    0.09
   4  -3   8   -0.05    0.08
   4  -3   8    0.06    0.03
   5  -3   8    0.48    0.05
   6  -3   8    1.38    0.07
   7   2  -8    7.48    0.36
   6   2  -8   23.72    1.05
   6   2  -8   23.97    1.07
  -6  -2   8   23.05    1.21
   5   2  -8    0.47    0.11
   5   2  -8    0.68    0.13
  -5  -2   8    0.63    0.09
   4   2  -8   67.01    3.48
   4   2  -8   64.09    3.37
   4   2  -8   70.55    3.47
  -4  -2   8   67.32    3.38
   3   2  -8    1.02    0.18
   3   2  -8    0.98    0.15
   2   2  -8    9.63    0.62
   2   2  -8   10.32    0.63
  -1  -2   8    9.93    0.57
  -1  -2   8   10.61    0.48
   0  -2   8   50.90    3.41
   0  -2   8   49.32    2.16
   0  -2   8   51.08    2.40
   1  -2   8    1.86    0.24
   1  -2   8    1.99    0.13
   1  -2   8    2.08    0.20
   2  -2   8    0.14    0.10
   2  -2   8    0.09    0.04
   2  -2   8    0.16    0.11
   3  -2   8    3.06    0.26
   3  -2   8    2.97    0.16
   4  -2   8    4.76    0.22
   4  -2   8    4.70    0.32
   5  -2   8    4.96    0.23
   6  -2   8   10.30    0.44
   7   1  -8   11.45    0.52
   6   1  -8   13.73    0.73
   6   1  -8   13.88    0.67
  -6  -1   8   13.88    0.72
   5   1  -8    0.46    0.13
   5   1  -8    0.44    0.12
  -5  -1   8    0.68    0.08
   4   1  -8    0.53    0.15
   4   1  -8    0.45    0.11
   4   1  -8    0.30    0.13
   3   1  -8   48.32    2.44
   3   1  -8   47.14    2.52
   2   1  -8    0.85    0.18
  -2  -1   8    1.08    0.18
  -1  -1   8    0.05    0.12
  -1  -1   8    0.15    0.09
  -1  -1   8    0.22    0.12
  -1  -1   8    0.46    0.06
   0  -1   8    0.45    0.16
   0  -1   8    0.42    0.14
   0  -1   8    0.42    0.11
   0  -1   8    0.38    0.06
   1  -1   8    0.05    0.10
   1  -1   8    0.06    0.04
   1  -1   8    0.04    0.09
   1  -1   8    0.12    0.13
   2  -1   8   19.51    0.90
   2  -1   8   22.36    1.06
   2  -1   8   20.48    1.46
   3  -1   8    3.94    0.34
   3  -1   8    3.53    0.18
   3  -1   8    3.47    0.28
   4  -1   8    0.05    0.02
   7   0  -8    0.19    0.06
   6   0  -8   15.05    0.82
   6   0  -8   15.39    0.74
   5   0  -8   17.11    0.93
   5   0  -8   16.01    0.89
   4   0  -8   68.68    3.50
   4   0  -8   65.53    3.36
   3   0  -8   20.96    1.15
   3   0  -8   21.06    1.17
   2   0  -8   -0.03    0.11
  -2   0   8    0.01    0.08
  -2   0   8    0.07    0.10
  -2   0   8    0.00    0.05
  -2   0   8   -0.02    0.12
   1   0  -8    3.61    0.32
  -1   0   8    4.55    0.40
  -1   0   8    4.01    0.30
  -1   0   8    4.08    0.43
  -1   0   8    3.91    0.22
   0   0   8   17.60    1.35
   0   0   8   19.19    0.97
   0   0   8   18.52    0.83
   0   0   8   20.34    1.47
   1   0   8   21.34    1.69
   1   0   8   24.56    1.59
   1   0   8   21.49    0.97
   1   0   8   21.72    1.12
   2   0   8   60.71    3.97
   2   0   8   57.39    2.62
   2   0   8   54.17    3.70
   2   0   8   48.57    2.34
   3   0   8    1.81    0.22
   3   0   8    2.14    0.11
   6  -1  -8    0.36    0.08
   6  -1  -8    0.36    0.09
   5  -1  -8    0.73    0.10
   5  -1  -8    0.58    0.13
   4  -1  -8   39.74    2.10
   3  -1  -8   11.73    0.69
  -2   1   8    2.04    0.28
  -2   1   8    1.74    0.24
  -2   1   8    1.96    0.14
  -1   1   8   -0.03    0.10
  -1   1   8    0.10    0.10
  -1   1   8   -0.02    0.12
  -1   1   8    0.03    0.04
   0   1   8   18.79    0.83
   0   1   8   16.05    1.34
   0   1   8   18.54    0.97
   0   1   8   22.27    1.48
   1   1   8   25.11    1.24
   1   1   8   22.61    1.85
   1   1   8   24.69    1.08
   1   1   8   26.75    1.75
   2   1   8    0.05    0.10
   2   1   8    0.03    0.03
   2   1   8    0.00    0.08
   3   1   8    0.11    0.07
   3   1   8    0.09    0.02
   6  -2  -8   17.61    0.91
   6  -2  -8   16.91    0.80
   5  -2  -8    1.21    0.13
   5  -2  -8    1.29    0.16
   4  -2  -8    4.72    0.32
   3  -2  -8    0.13    0.09
  -3   2   8    0.16    0.12
  -2   2   8    4.54    0.43
  -2   2   8    4.87    0.48
  -2   2   8    5.13    0.25
  -1   2   8    4.28    0.21
  -1   2   8    3.96    0.41
  -1   2   8    3.12    0.36
   0   2   8    0.05    0.04
   0   2   8   -0.01    0.11
   0   2   8    0.08    0.10
   1   2   8    1.30    0.20
   1   2   8    1.06    0.08
   2   2   8    2.17    0.23
   2   2   8    2.51    0.12
   6  -3  -8    2.86    0.18
   5  -3  -8   14.28    0.74
   5  -3  -8   13.67    0.76
   4  -3  -8    7.86    0.46
   3  -3  -8    0.25    0.08
  -3   3   8    0.30    0.11
  -2   3   8   20.49    1.49
  -2   3   8   20.84    0.87
  -2   3   8   17.95    1.37
  -1   3   8    5.30    0.54
  -1   3   8    6.97    0.52
  -1   3   8    6.39    0.30
   0   3   8    0.13    0.09
   0   3   8    0.17    0.09
   0   3   8    0.18    0.04
   1   3   8   14.25    0.58
   1   3   8   11.55    1.00
   1   3   8   14.05    0.95
   2   3   8    8.08    0.57
   4  -4  -8    2.95    0.19
   3  -4  -8    7.17    0.36
  -3   4   8    5.30    0.48
  -2   4   8   23.40    1.77
  -2   4   8   29.07    1.13
  -2   4   8   26.40    1.90
  -1   4   8    0.45    0.10
  -1   4   8    0.35    0.08
  -1   4   8    0.46    0.05
   0   4   8    4.92    0.39
   0   4   8    4.65    0.36
   0   4   8    4.68    0.22
  -1  -8   9    2.10    0.13
   0   8  -9    3.77    0.21
   0   8  -9    3.54    0.34
   0  -8   9    4.07    0.21
  -1   8  -9    1.62    0.14
  -1   8  -9    1.29    0.20
   1  -8   9    1.54    0.11
  -2   8  -9    0.49    0.11
  -2   8  -9    0.37    0.08
  -2   8  -9    0.52    0.13
   2  -8   9    0.44    0.06
  -3   8  -9    1.72    0.20
  -3   8  -9    2.11    0.15
  -3   8  -9    1.54    0.20
   3  -8   9    1.86    0.12
  -2  -7   9    8.08    0.41
  -2  -7   9    7.97    0.36
   1   7  -9    4.52    0.44
   1   7  -9    4.87    0.30
  -1  -7   9    4.98    0.23
  -1  -7   9    5.09    0.28
   0   7  -9   12.79    0.68
   0   7  -9   10.20    0.90
   0  -7   9   12.33    0.60
  -1   7  -9    0.06    0.11
  -1   7  -9    0.05    0.09
  -1   7  -9    0.09    0.06
   1  -7   9    0.12    0.06
  -2   7  -9    8.57    0.48
  -2   7  -9    7.32    0.66
   2  -7   9    8.46    0.44
  -3   7  -9    5.16    0.50
  -3   7  -9    6.51    0.37
   3  -7   9    6.32    0.33
  -4   7  -9    0.50    0.13
  -4   7  -9    0.69    0.09
   4  -7   9    0.51    0.07
  -4  -6   9    4.23    0.20
  -3  -6   9    0.30    0.05
   2   6  -9    1.57    0.16
   2   6  -9    1.49    0.23
  -2  -6   9    1.73    0.11
   1   6  -9    1.01    0.11
   1   6  -9    0.83    0.20
   1   6  -9    0.91    0.15
  -1  -6   9    0.95    0.07
  -1  -6   9    0.76    0.10
   0   6  -9   14.52    0.78
   0   6  -9   14.16    0.81
   0   6  -9   11.77    1.06
   0  -6   9   14.72    0.71
  -1   6  -9   21.07    1.44
  -1   6  -9   18.07    1.06
   1  -6   9   18.64    0.95
  -2   6  -9    5.32    0.38
  -2   6  -9    5.78    0.54
   2  -6   9    5.76    0.33
  -3   6  -9    2.44    0.31
  -3   6  -9    2.56    0.23
   3  -6   9    2.68    0.19
  -4   6  -9    3.30    0.26
   4  -6   9    3.83    0.23
   4  -6   9    3.66    0.18
  -5   6  -9    0.86    0.10
   5  -6   9    0.68    0.08
   5  -6   9    0.78    0.05
   5   5  -9    0.46    0.08
   4   5  -9   13.36    0.64
  -4  -5   9   14.55    0.63
   3   5  -9    9.57    0.54
   3   5  -9    9.22    0.49
   3   5  -9    9.04    0.46
  -3  -5   9    8.73    0.43
   2   5  -9    1.01    0.12
   2   5  -9    0.98    0.17
   2   5  -9    0.77    0.19
  -2  -5   9    0.93    0.09
   1   5  -9   64.92    4.15
   1   5  -9   59.86    3.16
  -1  -5   9   58.82    2.61
  -1  -5   9   58.95    2.86
   0   5  -9   59.80    3.18
   0   5  -9   61.19    4.16
   0   5  -9   60.74    3.06
   0  -5   9   61.42    2.87
  -1   5  -9    2.32    0.24
   1  -5   9    2.21    0.19
   2  -5   9    1.27    0.10
   2  -5   9    1.35    0.16
   2  -5   9    1.28    0.14
  -3   5  -9    7.19    0.64
   3  -5   9    7.31    0.41
   3  -5   9    7.87    0.35
   4  -5   9    1.09    0.08
   4  -5   9    1.21    0.12
   5  -5   9    9.33    0.41
   5  -5   9    9.27    0.47
   5   4  -9    0.18    0.08
   4   4  -9    3.66    0.26
   4   4  -9    3.93    0.26
   4   4  -9    4.11    0.27
   3   4  -9   15.07    0.79
   3   4  -9   15.79    0.75
   3   4  -9   15.87    0.89
   3   4  -9   15.81    0.83
   2   4  -9   21.14    1.53
   2   4  -9   20.75    1.15
   2   4  -9   20.89    1.14
   2   4  -9   21.01    1.16
  -2  -4   9   20.58    0.92
   1   4  -9    2.75    0.29
   1   4  -9    2.98    0.27
   0   4  -9    2.14    0.25
   1  -4   9    8.46    0.48
   1  -4   9    8.09    0.38
   2  -4   9    6.46    0.38
   2  -4   9    6.85    0.31
   2  -4   9    6.22    0.40
   3  -4   9   26.80    1.30
   3  -4   9   25.29    1.14
   3  -4   9   27.43    1.29
   4  -4   9    2.07    0.16
   4  -4   9    2.11    0.11
   5  -4   9    4.16    0.19
   6   3  -9   -0.02    0.04
   5   3  -9    4.95    0.28
   5   3  -9    4.45    0.26
   5   3  -9    4.72    0.28
   4   3  -9    8.80    0.54
   4   3  -9    8.87    0.49
   3   3  -9   17.96    1.01
   3   3  -9   16.80    0.99
   3   3  -9   18.16    0.98
   2   3  -9    2.28    0.27
   2   3  -9    2.42    0.24
  -2  -3   9    2.63    0.13
   1   3  -9   12.26    0.76
   1   3  -9   13.21    0.77
   0  -3   9   46.12    2.26
   0  -3   9   48.91    2.04
   1  -3   9    0.54    0.12
   1  -3   9    0.56    0.07
   2  -3   9    1.52    0.10
   2  -3   9    1.34    0.17
   3  -3   9    3.53    0.18
   3  -3   9    3.26    0.26
   4  -3   9   11.06    0.49
   5  -3   9    0.96    0.06
   6   2  -9    1.59    0.13
   6   2  -9    1.55    0.10
   5   2  -9    0.82    0.12
   5   2  -9    0.85    0.12
   4   2  -9   21.22    1.18
   4   2  -9   21.72    1.15
   3   2  -9    4.61    0.39
   3   2  -9    5.13    0.36
   2   2  -9   13.58    0.80
   2   2  -9   13.51    0.79
   1   2  -9   36.95    1.98
  -1  -2   9   38.81    1.64
   0  -2   9    0.59    0.07
   0  -2   9    0.31    0.11
   1  -2   9   27.84    1.19
   1  -2   9   26.69    1.35
   2  -2   9    2.12    0.21
   2  -2   9    2.25    0.13
   3  -2   9   16.18    0.71
   4  -2   9   14.16    0.61
   5  -2   9    8.79    0.38
   6   1  -9    5.54    0.29
   6   1  -9    5.55    0.29
   5   1  -9    0.68    0.12
   5   1  -9    0.80    0.12
   4   1  -9    9.28    0.58
   4   1  -9    9.39    0.55
   3   1  -9    7.20    0.45
   3   1  -9    6.46    0.49
   2   1  -9    3.30    0.31
   1   1  -9   37.88    2.06
  -1  -1   9   38.72    1.92
  -1  -1   9   39.79    1.73
  -1  -1   9   43.46    2.73
   0  -1   9   14.29    1.06
   0  -1   9   15.20    0.66
   0  -1   9   14.12    0.77
   1  -1   9    4.85    0.41
   1  -1   9    4.05    0.30
   1  -1   9    4.38    0.22
   2  -1   9    0.57    0.06
   2  -1   9    0.59    0.13
   3  -1   9    9.79    0.43
   4  -1   9    3.82    0.17
   6   0  -9    1.09    0.11
   6   0  -9    1.07    0.08
   5   0  -9   12.70    0.71
   4   0  -9    0.61    0.11
   3   0  -9    7.14    0.45
  -2   0   9    0.55    0.14
  -2   0   9    0.32    0.06
  -2   0   9    0.42    0.14
  -1   0   9    0.16    0.05
  -1   0   9    0.12    0.11
  -1   0   9    0.31    0.11
  -1   0   9    0.22    0.10
   0   0   9    4.54    0.24
   0   0   9    4.60    0.32
   0   0   9    4.76    0.46
   0   0   9    5.24    0.43
   1   0   9   93.05    5.52
   1   0   9   78.95    3.52
   1   0   9   76.48    3.86
   2   0   9    5.02    0.23
   2   0   9    4.80    0.40
   3   0   9    0.59    0.04
   6  -1  -9   13.43    0.69
   5  -1  -9    0.89    0.12
   4  -1  -9    0.44    0.09
   3  -1  -9    0.93    0.13
  -2   1   9    0.24    0.05
  -2   1   9    0.11    0.11
  -2   1   9    0.21    0.09
  -1   1   9    3.39    0.34
  -1   1   9    4.05    0.20
  -1   1   9    3.89    0.38
   0   1   9   31.55    2.05
   0   1   9   24.58    1.89
   0   1   9   27.09    1.20
   1   1   9    9.19    0.41
   2   1   9    1.46    0.17
   2   1   9    1.80    0.09
   5  -2  -9   15.35    0.82
   4  -2  -9    0.05    0.05
   3  -2  -9    0.08    0.07
  -2   2   9    1.02    0.08
  -2   2   9    0.92    0.14
  -2   2   9    0.71    0.15
  -1   2   9    7.67    0.65
  -1   2   9    8.33    0.61
  -1   2   9    8.23    0.37
   0   2   9    6.21    0.55
   0   2   9    7.36    0.52
   0   2   9    6.82    0.31
   1   2   9   15.79    0.66
   1   2   9   14.88    1.06
   3  -3  -9   20.61    1.08
   2  -3  -9    0.16    0.06
  -2   3   9    0.05    0.03
  -2   3   9    0.04    0.06
  -2   3   9    0.10    0.06
  -1   3   9    0.03    0.06
  -1   3   9    0.18    0.03
  -1   3   9    0.06    0.05
   1   7 -10   17.50    1.27
   1   7 -10   17.96    0.94
  -1  -7  10   19.54    0.88
   0   7 -10    2.79    0.29
   0   7 -10    3.16    0.21
   0  -7  10    2.98    0.18
  -1   7 -10    1.32    0.09
  -1   7 -10    1.39    0.14
  -1   7 -10    0.82    0.16
   1  -7  10    1.36    0.10
  -2   7 -10    7.44    0.39
  -2   7 -10    6.61    0.55
  -2   7 -10    6.68    0.42
  -2   7 -10    6.90    0.56
   2  -7  10    7.20    0.36
  -3   7 -10    1.03    0.15
  -3   7 -10    1.10    0.10
   3  -7  10    1.10    0.09
   2   6 -10    4.01    0.25
  -2  -6  10    3.86    0.22
   1   6 -10    5.05    0.32
   1   6 -10    4.00    0.42
  -1  -6  10    5.10    0.27
   0   6 -10    0.07    0.10
   0   6 -10    0.21    0.10
   0   6 -10    0.09    0.06
   0  -6  10    0.04    0.04
  -1   6 -10    6.76    0.41
  -1   6 -10    6.86    0.57
   1  -6  10    6.58    0.36
  -2   6 -10    0.96    0.18
   2  -6  10    1.20    0.10
  -3   6 -10    4.29    0.41
  -3   6 -10    5.41    0.31
   3  -6  10    5.03    0.27
   3   5 -10    0.43    0.08
   2   5 -10    0.58    0.12
   2   5 -10    0.31    0.13
   1   5 -10   23.49    1.23
   1   5 -10   22.66    1.21
   1   5 -10   22.67    1.62
  -1  -5  10   21.80    1.09
   0   5 -10    3.93    0.27
   0   5 -10    3.03    0.37
   0  -5  10    3.48    0.22
  -1   5 -10    0.74    0.12
  -1   5 -10    0.86    0.19
   1  -5  10    0.84    0.09
  -2   5 -10    0.33    0.10
  -2   5 -10    0.25    0.12
   2  -5  10    0.24    0.06
   2  -5  10    0.28    0.04
  -3   5 -10    4.86    0.46
   3  -5  10    5.68    0.30
   3  -5  10    5.86    0.26
   4  -5  10    1.21    0.07
   4   4 -10    0.54    0.09
   4   4 -10    0.53    0.07
   4   4 -10    0.46    0.08
   3   4 -10    0.32    0.09
   3   4 -10    0.42    0.11
   3   4 -10    0.67    0.12
   2   4 -10    1.64    0.19
   2   4 -10    1.70    0.16
   2   4 -10    1.14    0.21
   1   4 -10   16.48    0.92
   0   4 -10    1.07    0.16
   1  -4  10    6.86    0.32
   2  -4  10    1.02    0.08
   3  -4  10    1.98    0.11
   4  -4  10    0.81    0.05
   5   3 -10    0.22    0.06
   4   3 -10    0.11    0.08
   4   3 -10   -0.01    0.07
   4   3 -10   -0.03    0.05
   3   3 -10    0.45    0.11
   3   3 -10    0.41    0.09
   2   3 -10   19.74    1.08
   1   3 -10   26.35    1.43
   0  -3  10    1.86    0.12
   1  -3  10   39.68    1.70
   2  -3  10   13.17    0.58
   3  -3  10    1.24    0.08
   4  -3  10    6.05    0.27
   5   2 -10    0.29    0.05
   5   2 -10    0.34    0.07
   5   2 -10    0.35    0.07
   4   2 -10    0.25    0.08
   3   2 -10    5.31    0.34
   2   2 -10    2.08    0.21
   1   2 -10    2.91    0.27
   0  -2  10   27.00    1.17
   1  -2  10    6.19    0.29
   2  -2  10    0.81    0.06
   3  -2  10   19.75    0.85
   5   1 -10    2.14    0.15
   5   1 -10    2.02    0.15
   4   1 -10   10.11    0.54
   4   1 -10    9.79    0.58
   3   1 -10    1.77    0.17
   2   1 -10    5.55    0.37
  -1  -1  10    0.51    0.06
   0  -1  10    6.18    0.29
   1  -1  10    1.91    0.11
   2  -1  10    3.05    0.15
   3  -1  10    4.64    0.21
   4   0 -10    0.11    0.05
   4   0 -10    0.26    0.08
   3   0 -10    9.41    0.54
   2   0 -10   14.33    0.80
  -1   0  10    0.02    0.03
   0   0  10    5.61    0.26
   1   0  10    3.47    0.17
   2   0  10    2.05    0.10
   4  -1 -10    0.00    0.04
   3  -1 -10    3.62    0.24
   2  -1 -10    0.17    0.07
  -2   1  10    0.03    0.03
   0   1  10    7.52    0.34
   1   1  10    0.03    0.02
   0   6 -11    2.90    0.27
  -1   6 -11    4.33    0.25
  -1   6 -11    4.10    0.35
   2   5 -11    7.62    0.43
   1   5 -11    9.68    0.53
   1   5 -11   10.18    0.56
   0   5 -11    6.09    0.36
  -1   5 -11    2.82    0.19
  -1   5 -11    2.51    0.27
  -2   5 -11    1.37    0.18
  -2   5 -11    1.61    0.13
   3   4 -11    2.44    0.16
   2   4 -11    7.14    0.42
   2   4 -11    7.06    0.38
   1   4 -11    0.24    0.07
   1   4 -11    0.26    0.10
   0   4 -11    3.44    0.35
   0   4 -11    4.22    0.27
  -1   4 -11    2.49    0.20
  -1   4 -11    2.68    0.28
  -2   4 -11    0.43    0.10
   2  -4  11    0.66    0.05
   3   3 -11    0.01    0.05
   2   3 -11    5.90    0.35
   1   3 -11    9.85    0.56
   0   3 -11   55.41    2.88
   1  -3  11    0.19    0.03
   2  -3  11    1.41    0.08
   3   2 -11    4.77    0.26
   3   2 -11    4.64    0.31
   2   2 -11   24.15    1.28
   1   2 -11    2.41    0.19
   0  -2  11    4.28    0.20
   1  -2  11    0.10    0.03
   3   1 -11    7.50    0.41
   2   1 -11    4.82    0.30
   1   1 -11    1.21    0.13
   0   0   0    0.00    0.00
;
_shelx_hkl_checksum     56308
_shelx_res_file
;
TITL s4515ma in P-1
    shelx.res
    created by SHELXL-2018/1 at 15:39:47 on 28-May-2018
CELL 1.54178 7.8428 8.0256 9.3965 109.915 92.832 104.493
ZERR 2.00 0.0003 0.0003 0.0003 0.001 0.001 0.001
LATT 1
SFAC C H O
UNIT 18 28 14
L.S. 16
ACTA
BOND $H
FMAP 2
PLAN 5
SIZE 0.100 0.160 0.240
CONF
MPLA O3 C4 C8 O7 O6 C9
EQIV $1 x-1, y-1, z
HTAB C1 O4_$1
EQIV $2 x, y-1, z
HTAB C1 O5_$2
EQIV $3 -x, -y, -z+1
HTAB C3 O1_$3
EQIV $4 -x+1, -y, -z+1
HTAB C5 O2_$4
EQIV $5 -x+1, -y+1, -z+2
HTAB C7 O7_$5
HTAB C9 O2_$3
EQIV $6 x-1, y, z
HTAB C9 O3_$6
EQIV $7 -x, -y+1, -z+2
HTAB C9 O7_$7
HTAB O3 O5_$5
TEMP -123.000
WGHT    0.052500    0.228400
FVAR       0.47381
C1    1    0.040893   -0.262335    0.729932    11.00000    0.03062    0.03626 =
         0.06003    0.02967    0.01536    0.01257
AFIX 137
H1A   2   -0.005169   -0.376371    0.639926    11.00000   -1.50000
H1B   2   -0.050722   -0.248183    0.796766    11.00000   -1.50000
H1C   2    0.146568   -0.268417    0.785887    11.00000   -1.50000
AFIX   0
C2    1    0.224240   -0.099153    0.601148    11.00000    0.01853    0.02488 =
         0.02024    0.00456   -0.00075    0.00827
C3    1    0.267964    0.071626    0.560948    11.00000    0.01891    0.02528 =
         0.01744    0.00557    0.00254    0.00852
AFIX  23
H3A   2    0.160716    0.074354    0.502631    11.00000   -1.20000
H3B   2    0.361749    0.065717    0.494144    11.00000   -1.20000
AFIX   0
C4    1    0.332418    0.250940    0.703281    11.00000    0.01598    0.02406 =
         0.01600    0.00638    0.00177    0.00751
C5    1    0.404049    0.411041    0.648159    11.00000    0.01984    0.02599 =
         0.01788    0.00756    0.00452    0.00713
AFIX  23
H5A   2    0.503632    0.387793    0.590925    11.00000   -1.20000
H5B   2    0.308690    0.413571    0.576515    11.00000   -1.20000
AFIX   0
C6    1    0.468214    0.596845    0.775358    11.00000    0.01641    0.02545 =
         0.02090    0.00881   -0.00068    0.00741
C7    1    0.660133    0.898413    0.849136    11.00000    0.03473    0.02255 =
         0.03979    0.01232    0.00034    0.00529
AFIX 137
H7A   2    0.565562    0.957176    0.844474    11.00000   -1.50000
H7B   2    0.768047    0.965634    0.821830    11.00000   -1.50000
H7C   2    0.685307    0.900853    0.953140    11.00000   -1.50000
AFIX   0
C8    1    0.181963    0.283288    0.799190    11.00000    0.01940    0.01875 =
         0.02001    0.00550    0.00386    0.00624
C9    1   -0.098282    0.342438    0.800825    11.00000    0.01883    0.02997 =
         0.03038    0.00652    0.00732    0.01016
AFIX 137
H9A   2   -0.130073    0.261138    0.858908    11.00000   -1.50000
H9B   2   -0.201720    0.322531    0.727756    11.00000   -1.50000
H9C   2   -0.061107    0.471599    0.871360    11.00000   -1.50000
AFIX   0
O1    3    0.088232   -0.105581    0.681436    11.00000    0.02324    0.02870 =
         0.04269    0.01889    0.01179    0.01202
O2    3    0.300546   -0.216976    0.566128    11.00000    0.03504    0.03248 =
         0.03389    0.01244    0.01074    0.02047
O3    3    0.471140    0.229455    0.790698    11.00000    0.02138    0.03584 =
         0.01684    0.00779    0.00223    0.01519
H3    2    0.472358    0.284098    0.879508    11.00000   -1.50000
O4    3    0.603170    0.708481    0.742594    11.00000    0.02468    0.02432 =
         0.03057    0.01213    0.00544    0.00530
O5    3    0.402340    0.641423    0.891068    11.00000    0.02545    0.03269 =
         0.02132    0.00372    0.00454    0.00579
O6    3    0.047170    0.300972    0.718423    11.00000    0.01658    0.02721 =
         0.02116    0.00539    0.00263    0.00925
O7    3    0.187895    0.291896    0.929824    11.00000    0.03265    0.03658 =
         0.02208    0.01447    0.01122    0.01737
REM Instructions for potential hydrogen bonds
HKLF 4 1 1 0 0 0 1 0 0 0 1
REM  s4515ma in P-1
REM R1 =  0.0383 for    1873 Fo > 4sig(Fo)  and  0.0401 for all    1989 data
REM    151 parameters refined using      0 restraints
END
WGHT      0.0522      0.2308
REM Highest difference peak  0.299,  deepest hole -0.276,  1-sigma level  0.059
Q1    1   0.2568  0.2542  0.7493  11.00000  0.05    0.30
Q2    1   0.2445  0.0069  0.5920  11.00000  0.05    0.28
Q3    1   0.3700  0.3361  0.6841  11.00000  0.05    0.24
Q4    1   0.4419  0.5036  0.7145  11.00000  0.05    0.24
Q5    1   0.3548  0.0687  0.5330  11.00000  0.05    0.21
;
_shelx_res_checksum     69721
