# Supplementary material for: Inversion dimers dominate the crystal packing in the structure of trimethyl citrate (trimethyl 2-hy­droxy­propane-1,2,3-tri­carboxyl­ate)
Source: Acta Crystallogr E Crystallogr Commun. 2018 Aug 24;74(Pt 9):1362–5. doi: 10.1107/S2056989018011222 (PMC6127686; doi:10.1107/S2056989018011222)
Supplement: Supplementary file 2 [file e-74-01362-Isup2.hkl]

data_I                                                                          
_shelx_title ' s4515ma in P-1'                                                  
_shelx_refln_list_code          4                                               
_shelx_F_calc_maximum       68.28                                               
_exptl_crystal_F_000       248.00                                               
_reflns_d_resolution_high  0.8093                                               
                                                                                
loop_                                                                           
 _space_group_symop_operation_xyz                                               
 'x, y, z'                                                                      
 '-x, -y, -z'                                                                   
                                                                                
_cell_length_a     7.8428                                                       
_cell_length_b     8.0256                                                       
_cell_length_c     9.3965                                                       
_cell_angle_alpha 109.915                                                       
_cell_angle_beta   92.832                                                       
_cell_angle_gamma 104.493                                                       
                                                                                
_shelx_F_squared_multiplier     1.000                                           
                                                                                
loop_                                                                           
 _refln_index_h                                                                 
 _refln_index_k                                                                 
 _refln_index_l                                                                 
 _refln_F_squared_calc                                                          
 _refln_F_squared_meas                                                          
 _refln_F_squared_sigma                                                         
 _refln_observed_status                                                         
   1   0   0        259.86        218.40         9.93 o                         
   2   0   0         92.11         80.45         3.70 o                         
   3   0   0         28.92         31.24         1.11 o                         
   4   0   0         25.18         27.47         1.03 o                         
   5   0   0          3.66          4.45         0.53 o                         
   6   0   0         28.76         31.75         1.00 o                         
   7   0   0         47.00         51.08         1.50 o                         
   8   0   0         43.31         43.45         4.61 o                         
   9   0   0         14.59         16.43         0.55 o                         
  -9   1   0         40.15         44.47         1.37 o                         
  -8   1   0         14.24         13.20         0.76 o                         
  -7   1   0         80.24         83.41         2.34 o                         
  -6   1   0        105.41        106.56         3.88 o                         
  -5   1   0        345.74        324.65        11.28 o                         
  -4   1   0        106.69         86.42         4.41 o                         
  -3   1   0         75.85         72.12         3.65 o                         
  -2   1   0       2604.73       2396.47       113.81 o                         
  -1   1   0       1184.39       1001.42        79.80 o                         
   0   1   0         18.47         17.77         0.89 o                         
   1   1   0         30.86         24.37         1.25 o                         
   2   1   0        173.57        146.37         6.82 o                         
   3   1   0         18.75         20.47         0.77 o                         
   4   1   0        465.99        491.03        15.54 o                         
   5   1   0         40.10         39.19         1.50 o                         
   6   1   0         62.95         69.77         1.97 o                         
   7   1   0        163.57        163.65         6.21 o                         
   8   1   0          1.33          1.32         0.17 o                         
  -9   2   0        114.24        105.67         5.50 o                         
  -8   2   0         40.72         44.36         2.12 o                         
  -7   2   0          8.75         10.10         0.64 o                         
  -6   2   0        508.60        529.51        25.97 o                         
  -5   2   0         34.41         32.87         1.38 o                         
  -4   2   0          3.74          5.96         0.33 o                         
  -3   2   0          1.39          0.39         0.15 o                         
  -2   2   0       1071.23        974.02        61.74 o                         
  -1   2   0        147.41        128.17         9.91 o                         
   0   2   0       4414.33       3327.01       151.14 o                         
   1   2   0          8.63          9.09         0.67 o                         
   2   2   0        110.45         94.48         3.02 o                         
   3   2   0          8.09          7.87         0.45 o                         
   4   2   0          5.34          7.88         0.62 o                         
   5   2   0          2.74          2.65         0.23 o                         
   6   2   0          4.26          4.43         0.45 o                         
   7   2   0          3.49          4.92         0.31 o                         
   8   2   0         75.85         81.55         2.38 o                         
  -9   3   0         30.98         31.27         1.60 o                         
  -8   3   0        142.20        149.49         4.77 o                         
  -7   3   0         52.81         49.22         4.74 o                         
  -6   3   0        118.40        118.47         3.99 o                         
  -5   3   0        126.06        120.94         3.50 o                         
  -4   3   0        127.43        111.57         3.20 o                         
  -3   3   0        741.54        755.18        25.68 o                         
  -2   3   0         39.15         41.83         1.65 o                         
  -1   3   0         30.69         26.39         1.69 o                         
   0   3   0       1078.29        991.39        45.30 o                         
   1   3   0        195.94        173.77         5.46 o                         
   2   3   0        348.69        321.86         9.96 o                         
   3   3   0        144.96        136.45         4.41 o                         
   4   3   0        377.22        381.53        24.14 o                         
   5   3   0        212.55        217.86         4.89 o                         
   6   3   0          1.33          1.95         0.20 o                         
   7   3   0         18.57         19.17         0.66 o                         
  -9   4   0          9.81         12.74         0.85 o                         
  -8   4   0          0.86          0.57         0.27 o                         
  -7   4   0        184.29        182.98         6.67 o                         
  -6   4   0        393.39        394.54        10.55 o                         
  -5   4   0          0.15          0.54         0.23 o                         
  -4   4   0        159.27        160.94         5.57 o                         
  -3   4   0         66.11         59.20         3.12 o                         
  -2   4   0         51.93         59.26         2.20 o                         
  -1   4   0        401.53        395.38        18.40 o                         
   0   4   0          4.18          4.32         0.67 o                         
   1   4   0        181.19        197.47         6.24 o                         
   2   4   0          1.59          1.86         0.30 o                         
   3   4   0         40.74         40.15         1.48 o                         
   4   4   0         17.70         20.57         0.53 o                         
   5   4   0          0.90          0.96         0.15 o                         
   6   4   0         49.64         49.53         1.29 o                         
   7   4   0         27.04         27.22         1.25 o                         
  -9   5   0          0.12          0.04         0.22 o                         
  -8   5   0          0.01         -0.27         0.36 o                         
  -7   5   0         44.41         42.05         1.29 o                         
  -6   5   0          6.48          5.75         0.39 o                         
  -5   5   0        114.40        114.24         4.83 o                         
  -4   5   0          3.67          3.83         0.94 o                         
  -3   5   0         81.62         83.83         4.41 o                         
  -2   5   0          0.41          0.60         0.26 o                         
  -1   5   0         69.17         57.46         3.21 o                         
   0   5   0        433.95        446.83        18.53 o                         
   1   5   0        944.23        880.61        52.83 o                         
   2   5   0        131.28        136.84         2.59 o                         
   3   5   0         50.40         47.95         1.05 o                         
   4   5   0         50.85         50.72         1.21 o                         
   5   5   0         12.73         13.06         0.46 o                         
   6   5   0          5.88          6.60         0.23 o                         
  -8   6   0         34.23         36.92         1.46 o                         
  -7   6   0         13.87         14.78         0.66 o                         
  -6   6   0         99.64        101.56         2.57 o                         
  -5   6   0        102.55         97.73         2.35 o                         
  -4   6   0          9.25          9.80         0.40 o                         
  -3   6   0         26.55         22.71         1.02 o                         
  -2   6   0         80.14         80.42         2.48 o                         
  -1   6   0         23.09         24.00         0.91 o                         
   0   6   0        370.18        375.82         6.85 o                         
   1   6   0        263.69        272.13         5.02 o                         
   2   6   0          5.35          5.12         0.26 o                         
   3   6   0          4.93          4.90         0.26 o                         
   4   6   0         28.91         30.13         0.86 o                         
   5   6   0          1.75          1.92         0.16 o                         
  -8   7   0         11.69         10.69         0.67 o                         
  -7   7   0         15.45         15.34         0.62 o                         
  -6   7   0         60.01         60.60         2.00 o                         
  -5   7   0        512.59        516.94        13.10 o                         
  -4   7   0         12.84         13.61         0.55 o                         
  -3   7   0          4.60          5.07         0.38 o                         
  -2   7   0        164.02        170.05         4.68 o                         
  -1   7   0         28.74         32.91         1.14 o                         
   0   7   0          0.92          0.59         0.15 o                         
   1   7   0         11.82         12.71         0.40 o                         
   2   7   0         14.01         16.22         0.51 o                         
   3   7   0          9.52          8.57         0.33 o                         
   4   7   0          0.69          0.74         0.08 o                         
  -6   8   0         85.25         81.11         9.55 o                         
  -5   8   0         20.87         22.55         1.06 o                         
  -4   8   0         11.28         11.56         0.65 o                         
  -3   8   0         20.11         20.29         1.36 o                         
  -2   8   0         37.37         38.87         1.80 o                         
  -1   8   0         59.69         55.95         3.15 o                         
   0   8   0          1.85          2.18         0.21 o                         
   1   8   0        101.84        111.59         2.28 o                         
   2   8   0          1.64          1.28         0.18 o                         
  -5   9   0        100.79         87.58         6.41 o                         
  -4   9   0          0.00          0.13         0.36 o                         
  -3   9   0          6.72          6.34         0.29 o                         
  -2   9   0          0.01         -0.04         0.10 o                         
  -1   9   0         10.96         10.25         0.88 o                         
   0  -9   1          5.48          6.39         0.80 o                         
   1  -9   1          0.93          0.73         0.26 o                         
   2  -9   1          1.69          2.50         0.22 o                         
   3  -9   1         12.68         11.76         0.93 o                         
   4  -9   1          2.91          1.56         0.58 o                         
   5  -9   1         81.27         79.69         3.85 o                         
  -2  -8   1         24.01         25.96         1.02 o                         
  -1  -8   1         32.82         35.66         0.83 o                         
   0  -8   1          2.30          3.11         0.47 o                         
   1  -8   1         44.78         45.27         2.01 o                         
   2  -8   1         60.24         60.27         3.44 o                         
   3  -8   1         13.26         14.36         0.75 o                         
   4  -8   1          2.06          1.63         0.15 o                         
   5  -8   1         42.35         43.42         1.43 o                         
   6  -8   1          2.83          4.17         0.26 o                         
   7  -8   1          9.02          8.91         0.53 o                         
  -4  -7   1          5.68          6.92         0.27 o                         
  -3  -7   1          4.63          4.55         0.22 o                         
  -2  -7   1        258.57        271.26         6.36 o                         
  -1  -7   1         16.29         16.68         0.49 o                         
   0  -7   1         12.61         13.66         0.50 o                         
   1  -7   1         77.13         77.55         2.28 o                         
   2  -7   1         26.13         26.29         1.59 o                         
   3  -7   1          1.40          3.33         0.35 o                         
   4  -7   1         10.57         10.82         0.42 o                         
   5  -7   1          2.88          2.49         0.28 o                         
   6  -7   1        141.53        142.76         4.75 o                         
   7  -7   1        155.29        169.98         8.78 o                         
   8  -7   1          2.67          2.63         0.36 o                         
  -5  -6   1         30.28         34.15         0.91 o                         
  -4  -6   1          0.88          1.03         0.17 o                         
  -3  -6   1         19.22         22.13         0.59 o                         
  -2  -6   1          2.99          3.13         0.23 o                         
  -1  -6   1        338.29        339.71         6.20 o                         
   0  -6   1         66.08         64.58         2.30 o                         
   2  -6   1        206.98        192.57         8.82 o                         
   3  -6   1         49.41         53.99         2.94 o                         
   4  -6   1        163.05        159.25         3.40 o                         
   5  -6   1          0.27          0.18         0.16 o                         
   6  -6   1          4.40          4.01         0.43 o                         
   7  -6   1         10.87         10.24         0.82 o                         
  -6  -5   1          9.24          8.58         0.33 o                         
  -5  -5   1          0.34          0.42         0.16 o                         
  -4  -5   1        126.30        128.71         2.54 o                         
  -3  -5   1         62.47         64.15         1.36 o                         
  -2  -5   1        860.10        882.13        26.84 o                         
  -1  -5   1        144.36        134.77         4.42 o                         
   0  -5   1        112.19        110.80         4.63 o                         
   1  -5   1        319.82        293.61         9.73 o                         
   2  -5   1        498.16        464.97        12.61 o                         
   3  -5   1        138.24        145.10         5.05 o                         
   4  -5   1         65.89         67.58         2.52 o                         
   5  -5   1         48.95         44.37         1.64 o                         
   6  -5   1        501.36        474.51        12.78 o                         
   7  -5   1         15.32         13.33         0.77 o                         
   8  -5   1         29.13         30.65         1.87 o                         
   9  -5   1          2.11          2.09         0.31 o                         
  -7  -4   1        139.06        153.36         4.41 o                         
  -6  -4   1         79.62         79.85         2.25 o                         
  -5  -4   1        150.36        146.93         2.87 o                         
  -4  -4   1         10.26         10.02         0.37 o                         
  -3  -4   1          2.16          2.58         0.45 o                         
  -2  -4   1         38.78         43.26         1.87 o                         
  -1  -4   1        174.66        178.11         5.63 o                         
   0  -4   1          3.57          7.53         0.80 o                         
   1  -4   1         24.16         21.20         1.38 o                         
   2  -4   1        326.84        321.04        10.75 o                         
   3  -4   1        302.81        314.22        10.55 o                         
   4  -4   1         46.82         55.67         1.71 o                         
   5  -4   1          3.86          6.14         0.40 o                         
   6  -4   1          2.39          3.58         0.22 o                         
   7  -4   1        215.25        140.54         7.22 o                         
   8  -4   1          0.72          0.86         0.19 o                         
   9  -4   1          7.80          8.37         0.58 o                         
  -8  -3   1         11.42         14.44         0.47 o                         
  -7  -3   1        179.43        183.25         5.97 o                         
  -6  -3   1          4.69          5.91         0.26 o                         
  -5  -3   1         10.92         11.65         0.60 o                         
  -4  -3   1         14.24         13.50         0.94 o                         
  -3  -3   1        233.82        213.42         6.72 o                         
  -2  -3   1        123.55        145.74         4.63 o                         
  -1  -3   1         90.18         96.53         3.09 o                         
   0  -3   1       2529.12       2395.67       108.96 o                         
   1  -3   1        433.62        428.68        14.20 o                         
   2  -3   1         51.39         54.64         1.95 o                         
   3  -3   1        467.91        457.83        12.57 o                         
   4  -3   1         45.31         51.00         1.56 o                         
   5  -3   1         45.60         46.18         1.47 o                         
   6  -3   1        481.69        475.93        15.33 o                         
   7  -3   1         14.40         16.75         0.90 o                         
   8  -3   1         93.82        106.91         3.44 o                         
   9  -3   1         96.02         78.84         3.43 o                         
  -8  -2   1         10.61         11.46         0.60 o                         
  -7  -2   1        190.27        206.83         5.06 o                         
  -6  -2   1          0.01          0.11         0.24 o                         
  -5  -2   1        125.00        128.38         4.15 o                         
  -4  -2   1          5.10          2.76         0.40 o                         
  -3  -2   1         13.70          9.41         0.67 o                         
  -2  -2   1        186.82        191.36         5.95 o                         
  -1  -2   1       1008.90        945.64        43.12 o                         
   0  -2   1        202.96        190.43         8.82 o                         
   1  -2   1       1075.37        985.20        46.82 o                         
   2  -2   1       1031.14       1039.80        34.10 o                         
   3  -2   1       2064.05       2133.01        72.20 o                         
   4  -2   1        105.94        128.30         3.65 o                         
   5  -2   1        339.60        323.28        11.21 o                         
   6  -2   1          3.00          2.36         0.49 o                         
   7  -2   1        865.61        853.54        23.03 o                         
   8  -2   1         48.71         53.37         1.79 o                         
   9  -2   1          1.88          2.52         0.19 o                         
  -9  -1   1         10.00          9.67         0.35 o                         
  -8  -1   1        104.28        110.31         3.25 o                         
  -7  -1   1          5.65          5.30         0.31 o                         
  -6  -1   1          0.37          1.12         0.23 o                         
  -5  -1   1         28.94         27.61         1.11 o                         
  -4  -1   1        337.08        339.17        10.75 o                         
  -3  -1   1       1840.20       1750.87        45.07 o                         
  -2  -1   1        434.70        437.34        19.96 o                         
  -1  -1   1       1305.63       1287.26        58.49 o                         
   0  -1   1       1086.33       1018.12        46.28 o                         
   1  -1   1          0.19          1.18         0.33 o                         
   2  -1   1       2612.77       2528.23       114.75 o                         
   3  -1   1         13.80          7.80         0.58 o                         
   4  -1   1         20.99         25.84         1.51 o                         
   5  -1   1         37.88         34.83         2.05 o                         
   6  -1   1         74.65         77.69         2.16 o                         
   7  -1   1         25.34         26.55         1.46 o                         
   8  -1   1         11.57         11.00         0.62 o                         
   9  -1   1         17.48         19.21         0.65 o                         
  -9   0   1          2.77          2.90         0.20 o                         
  -8   0   1          0.38          0.19         0.13 o                         
  -7   0   1        319.70        322.77         8.52 o                         
  -6   0   1         21.07         22.48         0.78 o                         
  -5   0   1         49.74         57.33         3.12 o                         
  -4   0   1        104.17        116.43         3.80 o                         
  -3   0   1       1211.83       1155.94        36.08 o                         
  -2   0   1         31.25         32.25         1.51 o                         
  -1   0   1       2393.02       2070.40        94.03 o                         
   0   0   1        102.84        102.94         6.01 o                         
   1   0   1       1257.54       1325.92        60.22 o                         
   2   0   1        543.52        587.10        26.73 o                         
   3   0   1         41.77         41.67         1.43 o                         
   4   0   1        124.25        124.31         4.07 o                         
   5   0   1        817.59        834.15        40.58 o                         
   6   0   1         56.61         54.70         1.56 o                         
   7   0   1        152.14        151.46         5.01 o                         
   8   0   1          5.78          6.42         0.69 o                         
   9   0   1          4.34          4.58         0.18 o                         
  -9   1   1          1.99          1.92         0.18 o                         
  -8   1   1         29.39         30.39         1.21 o                         
  -7   1   1        147.52        153.53         4.18 o                         
  -6   1   1        340.40        344.40        11.58 o                         
  -5   1   1         80.84         74.68         2.83 o                         
  -4   1   1         18.27         22.84         0.99 o                         
  -3   1   1        704.34        667.37        32.38 o                         
  -2   1   1          2.75          2.28         0.15 o                         
  -1   1   1        467.74        498.76        16.40 o                         
   0   1   1        234.56        241.95         7.98 o                         
   1   1   1        226.69        238.58        10.96 o                         
   2   1   1        312.60        274.04        11.31 o                         
   3   1   1          0.84          0.72         0.18 o                         
   4   1   1        165.17        176.14         5.71 o                         
   5   1   1          4.09          3.61         0.49 o                         
   6   1   1        134.42        138.03         4.02 o                         
   7   1   1        214.06        203.88         7.02 o                         
   8   1   1         20.71         22.11         1.11 o                         
  -9   2   1          1.37          1.53         0.20 o                         
  -8   2   1          0.01          0.05         0.15 o                         
  -7   2   1        686.41        667.49        17.45 o                         
  -6   2   1         94.51         92.94         3.20 o                         
  -5   2   1         19.54         18.11         0.89 o                         
  -4   2   1        377.96        405.34        13.92 o                         
  -3   2   1       1164.15       1134.68        38.50 o                         
  -2   2   1         32.37         25.26         1.43 o                         
  -1   2   1         18.22         22.58         1.25 o                         
   1   2   1       3396.84       2690.42       109.67 o                         
   2   2   1        187.19        170.73         5.35 o                         
   3   2   1          0.16          0.48         0.19 o                         
   4   2   1          7.07          8.42         0.67 o                         
   5   2   1         30.02         34.56         1.13 o                         
   6   2   1          0.14          0.19         0.13 o                         
   7   2   1         25.96         25.27         1.20 o                         
   8   2   1         22.30         22.41         1.02 o                         
  -9   3   1         40.02         43.88         2.23 o                         
  -8   3   1        138.67        138.45         6.64 o                         
  -7   3   1          0.60          0.73         0.30 o                         
  -6   3   1        234.57        227.35         6.28 o                         
  -5   3   1         81.29         71.32         2.17 o                         
  -4   3   1          4.28          5.12         0.41 o                         
  -3   3   1        278.76        299.21        14.48 o                         
  -2   3   1         50.54         44.97         3.61 o                         
  -1   3   1        157.17        176.98         8.64 o                         
   1   3   1        129.32        109.58         3.53 o                         
   2   3   1        152.74        129.72         4.19 o                         
   3   3   1         14.85         14.27         0.73 o                         
   4   3   1        123.18        127.00         2.74 o                         
   5   3   1        118.97        116.86         2.51 o                         
   6   3   1         35.77         34.87         1.10 o                         
   7   3   1        152.60        150.25         6.46 o                         
  -9   4   1         39.18         44.95         2.27 o                         
  -8   4   1         37.64         42.14         2.32 o                         
  -7   4   1        285.51        274.02         7.57 o                         
  -6   4   1        186.82        187.55         4.55 o                         
  -5   4   1          3.66          5.84         0.76 o                         
  -4   4   1         29.23         32.12         1.96 o                         
  -3   4   1        111.33         97.87         5.03 o                         
  -2   4   1          1.14          1.34         0.27 o                         
  -1   4   1        434.45        389.01        18.17 o                         
   0   4   1          0.03          2.52         1.25 o                         
   1   4   1        563.33        522.12        16.08 o                         
   2   4   1         25.27         21.70         1.07 o                         
   3   4   1        273.00        260.67         4.91 o                         
   4   4   1        445.43        431.52         8.81 o                         
   5   4   1          9.79          8.32         0.43 o                         
   6   4   1          3.27          4.39         0.21 o                         
  -9   5   1         12.86         13.05         0.85 o                         
  -8   5   1         26.85         30.42         1.87 o                         
  -7   5   1          1.69          2.35         0.56 o                         
  -6   5   1         38.35         36.61         1.06 o                         
  -5   5   1         21.21         19.35         0.59 o                         
  -3   5   1         35.50         34.57         2.09 o                         
  -2   5   1        785.99        692.72        32.03 o                         
  -1   5   1         20.97         17.43         1.00 o                         
   0   5   1          7.41          6.97         0.54 o                         
   1   5   1         75.63         73.66         1.51 o                         
   2   5   1        253.60        242.49         4.44 o                         
   3   5   1          0.34          0.49         0.11 o                         
   4   5   1          0.31          0.45         0.15 o                         
   5   5   1          2.68          3.37         0.20 o                         
  -8   6   1          3.56          3.92         0.45 o                         
  -7   6   1         11.91         13.27         0.63 o                         
  -6   6   1        478.05        483.27        12.94 o                         
  -5   6   1         10.02         11.02         0.43 o                         
  -4   6   1         11.31         11.61         0.52 o                         
  -3   6   1         53.27         54.69         2.32 o                         
  -2   6   1          3.75          3.60         0.51 o                         
  -1   6   1          6.48          8.05         0.37 o                         
   0   6   1         82.55         74.55         1.44 o                         
   1   6   1         43.77         42.24         0.91 o                         
   2   6   1          0.99          1.41         0.16 o                         
   3   6   1          0.14          0.21         0.20 o                         
   4   6   1         27.97         31.60         0.84 o                         
  -7   7   1         56.87         60.87         2.05 o                         
  -6   7   1         28.79         27.94         0.99 o                         
  -5   7   1         50.51         51.68         1.35 o                         
  -4   7   1          4.97          4.37         0.43 o                         
  -3   7   1          6.01          5.49         0.70 o                         
  -2   7   1        298.59        278.11        11.99 o                         
  -1   7   1         52.91         58.40         1.61 o                         
   0   7   1         80.98         83.79         1.80 o                         
   1   7   1        126.20        136.95         2.82 o                         
   2   7   1         22.02         22.83         0.63 o                         
   3   7   1          1.65          2.45         0.29 o                         
  -6   8   1          3.32          3.86         0.31 o                         
  -5   8   1          8.07          8.23         0.67 o                         
  -4   8   1         27.76         24.04         2.76 o                         
  -3   8   1          1.90          1.72         0.23 o                         
  -2   8   1          0.05          0.01         0.23 o                         
  -1   8   1          3.07          5.32         0.35 o                         
   0   8   1         20.82         21.84         0.52 o                         
   1   8   1         16.05         18.89         0.50 o                         
  -1  -9   2         12.04         10.20         0.98 o                         
   0  -9   2          4.02          4.22         1.09 o                         
   1  -9   2         48.08         53.77         2.25 o                         
   2  -9   2         18.37         18.90         0.82 o                         
   3  -9   2         21.81         21.88         1.87 o                         
   4  -9   2          0.26          0.32         0.17 o                         
   5  -9   2        101.41        103.94         7.57 o                         
   6  -9   2         57.27         58.40         4.50 o                         
  -3  -8   2          1.74          1.03         0.15 o                         
  -2  -8   2         65.71         69.32         2.19 o                         
  -1  -8   2         11.41         13.15         0.65 o                         
   0  -8   2          0.44          0.80         0.37 o                         
   1  -8   2          1.52          0.87         0.26 o                         
   2  -8   2          1.05          1.18         0.34 o                         
   3  -8   2         15.76         14.91         0.59 o                         
   4  -8   2          8.15          9.47         0.44 o                         
   5  -8   2         16.56         17.19         0.71 o                         
   6  -8   2        205.20        205.79         9.20 o                         
   7  -8   2         30.24         32.70         1.83 o                         
  -4  -7   2         10.23         10.19         0.38 o                         
  -3  -7   2          9.25          8.34         0.50 o                         
  -2  -7   2          0.12          0.24         0.15 o                         
  -1  -7   2          0.08          0.24         0.17 o                         
   0  -7   2        108.93        110.53         3.39 o                         
   1  -7   2        262.57        257.78         7.99 o                         
   2  -7   2         13.55         12.76         1.38 o                         
   3  -7   2        747.66        720.01        20.11 o                         
   4  -7   2         14.41         13.86         0.49 o                         
   5  -7   2        178.39        184.14         4.28 o                         
   6  -7   2         46.64         48.73         1.24 o                         
   7  -7   2          5.89          5.47         0.43 o                         
   8  -7   2         11.52         13.99         0.98 o                         
  -5  -6   2         25.75         27.62         0.79 o                         
  -4  -6   2          5.41          5.91         0.40 o                         
  -3  -6   2         91.45         94.22         1.92 o                         
  -2  -6   2        174.15        160.55         3.04 o                         
  -1  -6   2        234.51        222.86         4.69 o                         
   0  -6   2        214.77        238.89        10.16 o                         
   1  -6   2         75.92         68.78         3.79 o                         
   2  -6   2          9.40         10.61         0.68 o                         
   3  -6   2         40.85         46.59         2.58 o                         
   4  -6   2          1.21          1.77         0.23 o                         
   5  -6   2         85.55         90.81         2.52 o                         
   6  -6   2        116.94        125.10         3.30 o                         
   7  -6   2        127.50        121.23         4.38 o                         
   8  -6   2          7.43          8.11         0.67 o                         
  -6  -5   2         26.51         27.71         0.79 o                         
  -5  -5   2         96.22        102.11         2.27 o                         
  -4  -5   2        181.96        183.41         3.55 o                         
  -3  -5   2        116.87        112.39         2.26 o                         
  -2  -5   2         19.80         19.56         1.16 o                         
  -1  -5   2        324.18        297.86         9.32 o                         
   0  -5   2         45.08         49.71         2.76 o                         
   1  -5   2        175.17        169.65         5.73 o                         
   2  -5   2         51.27         49.30         2.09 o                         
   3  -5   2        478.04        479.49        16.01 o                         
   4  -5   2          2.17          2.58         0.49 o                         
   5  -5   2         36.01         32.46         1.24 o                         
   6  -5   2          2.35          2.69         0.27 o                         
   7  -5   2         37.58         33.09         3.50 o                         
   8  -5   2         13.33         12.96         0.98 o                         
  -7  -4   2         35.11         38.54         1.21 o                         
  -6  -4   2         11.66         12.91         0.43 o                         
  -5  -4   2        109.00        113.19         2.27 o                         
  -4  -4   2          0.21          0.21         0.15 o                         
  -3  -4   2        212.06        198.82         6.34 o                         
  -2  -4   2        366.58        358.14        11.11 o                         
  -1  -4   2        174.37        179.63         5.67 o                         
   0  -4   2        166.43        179.43         8.55 o                         
   1  -4   2        147.06        137.89         5.03 o                         
   2  -4   2        201.13        206.98         6.97 o                         
   3  -4   2          3.40          4.65         0.49 o                         
   5  -4   2        276.15        299.54        10.21 o                         
   6  -4   2        113.19        113.98         2.76 o                         
   7  -4   2          2.18          2.55         0.24 o                         
   8  -4   2         66.68         68.11         2.56 o                         
   9  -4   2          8.85          7.70         0.36 o                         
  -8  -3   2          5.76          6.10         0.28 o                         
  -7  -3   2          6.17          5.94         0.29 o                         
  -6  -3   2         85.97         87.27         1.78 o                         
  -5  -3   2          3.66          4.57         0.33 o                         
  -4  -3   2         18.15         21.11         1.25 o                         
  -3  -3   2        262.88        255.46         7.96 o                         
  -2  -3   2         56.01         53.16         1.81 o                         
  -1  -3   2       4662.78       4430.08       134.43 o                         
   0  -3   2         90.46        102.99         4.94 o                         
   1  -3   2         13.61         14.64         0.63 o                         
   2  -3   2        855.87        885.40        23.91 o                         
   3  -3   2          0.05          0.58         0.13 o                         
   4  -3   2          2.69          4.44         0.31 o                         
   5  -3   2         28.19         35.25         1.18 o                         
   6  -3   2          2.08          1.60         0.40 o                         
   7  -3   2        148.55        149.38         4.16 o                         
   8  -3   2          5.47          7.08         0.37 o                         
   9  -3   2         40.13         34.61         1.56 o                         
  -8  -2   2         54.00         56.08         1.73 o                         
  -7  -2   2          0.50          0.27         0.16 o                         
  -6  -2   2         29.42         29.46         0.90 o                         
  -5  -2   2          2.05          2.75         0.82 o                         
  -4  -2   2        360.49        328.25        13.68 o                         
  -3  -2   2          4.91          3.32         0.23 o                         
  -2  -2   2         82.54         68.28         4.59 o                         
  -1  -2   2        540.68        532.71        24.37 o                         
   0  -2   2        473.77        459.88        21.03 o                         
   1  -2   2         25.45         27.95         0.99 o                         
   2  -2   2          9.04          4.97         0.28 o                         
   3  -2   2        240.14        235.17         6.51 o                         
   4  -2   2        967.33       1069.17        29.18 o                         
   5  -2   2          3.25          4.25         0.43 o                         
   6  -2   2        215.16        216.32         8.65 o                         
   7  -2   2         51.28         55.63         1.41 o                         
   8  -2   2         60.24         69.49         3.07 o                         
   9  -2   2         11.58         10.59         0.62 o                         
  -9  -1   2         10.23          9.44         0.53 o                         
  -8  -1   2         13.88         15.75         0.53 o                         
  -7  -1   2         67.17         68.91         1.65 o                         
  -6  -1   2          0.54          0.22         0.14 o                         
  -5  -1   2         63.16         73.66         2.54 o                         
  -4  -1   2         11.08          8.29         0.73 o                         
  -3  -1   2        578.73        521.11        13.50 o                         
  -2  -1   2        702.85        711.20        32.38 o                         
  -1  -1   2        206.88        205.31         9.44 o                         
   0  -1   2         26.35         24.41         1.25 o                         
   2  -1   2       2089.95       2120.43        96.26 o                         
   3  -1   2        386.06        410.61        20.00 o                         
   4  -1   2          6.41          7.70         0.46 o                         
   5  -1   2         14.85         14.66         1.07 o                         
   6  -1   2         61.30         59.91         1.48 o                         
   7  -1   2          0.14          0.45         0.40 o                         
   8  -1   2         14.37         17.28         0.89 o                         
   9  -1   2         11.06         10.38         0.34 o                         
  -9   0   2          0.64          0.29         0.18 o                         
  -8   0   2          0.14          0.32         0.19 o                         
  -7   0   2         14.74         12.16         0.46 o                         
  -6   0   2          0.01          0.00         0.17 o                         
  -5   0   2         52.64         62.06         2.42 o                         
  -4   0   2       1916.53       1919.26        92.83 o                         
  -3   0   2          0.04          0.65         0.22 o                         
  -2   0   2       2791.17       2600.17       118.04 o                         
  -1   0   2        708.71        670.72        22.05 o                         
   0   0   2       4145.42       3738.20       131.25 o                         
   1   0   2       1102.98       1139.59        51.81 o                         
   2   0   2       2327.47       2419.59       109.89 o                         
   3   0   2          4.99          6.36         0.38 o                         
   4   0   2        590.10        590.40        28.78 o                         
   5   0   2          2.97          4.86         0.67 o                         
   6   0   2          2.85          2.65         0.36 o                         
   7   0   2        136.79        119.87         5.17 o                         
   8   0   2         33.34         32.63         1.01 o                         
  -9   1   2          0.23          0.69         0.40 o                         
  -8   1   2         80.37         83.37         2.16 o                         
  -7   1   2         51.31         50.18         1.52 o                         
  -6   1   2          0.00          0.71         0.21 o                         
  -5   1   2         13.22         16.07         0.85 o                         
  -4   1   2        171.67        157.03         6.30 o                         
  -3   1   2       1099.55       1095.54        42.27 o                         
  -2   1   2        379.14        368.97        12.19 o                         
  -1   1   2        688.31        658.55        29.98 o                         
   0   1   2       1074.60       1104.45        50.25 o                         
   1   1   2         24.56         32.83         1.65 o                         
   3   1   2         38.31         37.89         1.34 o                         
   4   1   2        112.29        111.94         4.90 o                         
   6   1   2          9.93          8.47         1.00 o                         
   7   1   2         12.80         12.15         0.71 o                         
   8   1   2         15.99         13.63         0.67 o                         
  -9   2   2         53.17         60.05         2.98 o                         
  -8   2   2         52.73         58.40         3.07 o                         
  -7   2   2        148.63        152.13         4.17 o                         
  -6   2   2          0.05          1.69         0.49 o                         
  -5   2   2        117.52        139.10         5.01 o                         
  -4   2   2        319.76        318.27        10.99 o                         
  -3   2   2        236.75        251.30        13.85 o                         
  -2   2   2       1078.37       1118.87        36.81 o                         
  -1   2   2         16.53         17.44         0.71 o                         
   0   2   2       2421.06       2595.81       117.95 o                         
   1   2   2        375.44        382.37        15.72 o                         
   2   2   2        454.51        390.30        16.08 o                         
   3   2   2          6.49          7.19         0.47 o                         
   4   2   2         61.99         65.44         3.07 o                         
   5   2   2         24.50         25.86         0.92 o                         
   6   2   2        205.85        192.43         5.50 o                         
   7   2   2          6.04          6.86         0.40 o                         
  -9   3   2        193.20        218.40        10.07 o                         
  -8   3   2          8.10         10.42         1.02 o                         
  -7   3   2         10.57         13.45         0.71 o                         
  -6   3   2        211.50        205.16         6.81 o                         
  -5   3   2         28.24         32.41         2.34 o                         
  -4   3   2        195.61        187.42         6.58 o                         
  -3   3   2          9.94         10.47         0.85 o                         
  -2   3   2         12.10         12.78         0.94 o                         
  -1   3   2        380.44        424.78        20.45 o                         
   0   3   2       1143.11       1055.85        43.16 o                         
   2   3   2          0.04          1.97         0.28 o                         
   3   3   2        116.66        117.29         5.12 o                         
   4   3   2         18.21         15.36         0.54 o                         
   5   3   2         85.33         84.29         2.08 o                         
   6   3   2         47.82         48.55         2.18 o                         
   7   3   2         42.71         41.83         1.83 o                         
  -9   4   2         11.28         11.85         0.60 o                         
  -7   4   2         14.96         16.55         0.81 o                         
  -6   4   2        236.03        216.38         5.97 o                         
  -5   4   2          5.71          8.06         0.80 o                         
  -4   4   2          0.52          0.71         0.45 o                         
  -3   4   2        537.10        566.79        27.31 o                         
  -2   4   2        102.25         96.59        10.13 o                         
  -1   4   2         68.43         62.36         3.27 o                         
   0   4   2         30.41         29.55         1.19 o                         
   2   4   2          3.19          3.30         0.36 o                         
   3   4   2         32.30         31.23         0.78 o                         
   4   4   2         66.60         64.10         1.43 o                         
   5   4   2          0.30          0.45         0.20 o                         
   6   4   2          6.54          6.41         0.36 o                         
  -8   5   2         69.12         67.57         3.61 o                         
  -7   5   2          1.02          1.90         0.20 o                         
  -6   5   2          6.07          7.23         0.45 o                         
  -5   5   2          1.03          1.76         0.29 o                         
  -4   5   2        232.37        222.12        10.19 o                         
  -3   5   2          1.76          0.80         0.31 o                         
  -2   5   2         21.83         18.53         1.34 o                         
  -1   5   2          1.76          3.03         0.53 o                         
   0   5   2        116.87        116.71         2.39 o                         
   1   5   2         73.45         75.20         1.65 o                         
   2   5   2          9.93         10.55         0.45 o                         
   3   5   2         87.61         93.43         2.33 o                         
   4   5   2          1.07          1.58         0.15 o                         
   5   5   2         34.48         34.10         1.10 o                         
  -8   6   2          1.12          1.20         0.22 o                         
  -7   6   2          1.41          1.46         0.22 o                         
  -6   6   2        126.99        123.99         3.47 o                         
  -5   6   2         55.86         53.89         1.61 o                         
  -4   6   2          1.42          1.43         0.18 o                         
  -3   6   2         92.63         97.28         5.22 o                         
  -2   6   2        177.93        171.44         4.69 o                         
  -1   6   2        179.00        181.88         3.55 o                         
   0   6   2          0.28          1.32         0.16 o                         
   1   6   2          0.45          0.78         0.19 o                         
   2   6   2          1.19          0.89         0.16 o                         
   3   6   2          1.57          1.63         0.16 o                         
   4   6   2          4.53          4.46         0.25 o                         
  -7   7   2         14.73         15.01         0.76 o                         
  -6   7   2         36.63         36.21         1.78 o                         
  -5   7   2         36.50         36.02         1.67 o                         
  -4   7   2         64.92         58.68         3.64 o                         
  -3   7   2          1.81          1.78         0.23 o                         
  -2   7   2         49.79         49.62         1.96 o                         
  -1   7   2         46.60         53.22         1.69 o                         
   0   7   2         45.59         45.47         0.99 o                         
   1   7   2          1.08          1.33         0.15 o                         
   2   7   2         40.30         42.20         1.63 o                         
  -5   8   2         47.36         42.32         3.34 o                         
  -4   8   2         13.25         14.57         0.66 o                         
  -3   8   2         19.32         18.31         0.65 o                         
  -2   8   2          2.55          2.49         0.21 o                         
  -1   8   2          0.02         -0.01         0.10 o                         
   0   8   2         19.31         23.38         0.96 o                         
  -1  -9   3         40.64         43.58         1.77 o                         
   0  -9   3         10.99         10.86         0.69 o                         
   1  -9   3          0.23          0.35         0.30 o                         
   2  -9   3          0.26          0.16         0.35 o                         
   3  -9   3         82.64         85.75         3.59 o                         
   4  -9   3          5.25          6.32         0.69 o                         
   5  -9   3          0.67          0.98         0.27 o                         
   6  -9   3         16.62         10.47         1.07 o                         
  -3  -8   3          4.29          4.44         0.23 o                         
  -2  -8   3          1.85          3.14         0.38 o                         
  -1  -8   3        100.10        107.05         4.36 o                         
   0  -8   3        137.70        155.31         6.22 o                         
   1  -8   3         60.97         60.59         2.23 o                         
   2  -8   3         19.88         20.26         1.15 o                         
   3  -8   3         54.71         51.04         1.60 o                         
   4  -8   3          1.14          1.03         0.21 o                         
   5  -8   3          1.31          1.43         0.22 o                         
   6  -8   3          4.94          4.84         0.73 o                         
   7  -8   3          1.62          1.47         0.31 o                         
  -4  -7   3          0.50          0.65         0.14 o                         
  -3  -7   3          0.90          0.94         0.27 o                         
  -2  -7   3         35.03         36.30         1.09 o                         
  -1  -7   3         12.52         11.56         0.57 o                         
   0  -7   3         79.45         77.87         3.10 o                         
   1  -7   3          1.35          1.50         0.26 o                         
   2  -7   3        309.99        316.75        11.32 o                         
   3  -7   3        135.50        142.16         3.18 o                         
   4  -7   3         25.39         24.45         0.74 o                         
   5  -7   3         37.81         36.48         1.00 o                         
   6  -7   3          8.82         10.51         0.59 o                         
   7  -7   3          0.22          0.53         0.31 o                         
   8  -7   3         44.90         46.77         2.49 o                         
  -5  -6   3         18.64         17.26         0.49 o                         
  -4  -6   3          0.32          0.51         0.16 o                         
  -3  -6   3        118.34        114.93         2.32 o                         
  -2  -6   3          0.80          0.98         0.20 o                         
  -1  -6   3        257.73        235.56        11.34 o                         
   0  -6   3         51.05         63.79         2.98 o                         
   1  -6   3         44.62         40.80         2.45 o                         
   2  -6   3          3.92          6.88         0.53 o                         
   3  -6   3        124.17        110.44         6.17 o                         
   4  -6   3          3.32          4.01         0.32 o                         
   5  -6   3         13.67         14.82         0.59 o                         
   6  -6   3         13.20         13.07         0.70 o                         
   7  -6   3         59.12         57.46         3.25 o                         
   8  -6   3         59.11         56.93         3.12 o                         
  -6  -5   3         47.16         48.78         1.12 o                         
  -5  -5   3         21.57         22.49         0.66 o                         
  -4  -5   3        262.07        247.20         5.42 o                         
  -3  -5   3          0.19          0.35         0.16 o                         
  -2  -5   3         98.14        106.60         4.72 o                         
  -1  -5   3         24.71         24.76         1.09 o                         
   0  -5   3        240.67        245.58        11.63 o                         
   1  -5   3        298.45        284.62         9.40 o                         
   2  -5   3        169.68        184.07         6.17 o                         
   3  -5   3          0.03          0.71         0.31 o                         
   4  -5   3        536.61        565.45        26.19 o                         
   5  -5   3         69.44         64.94         2.01 o                         
   6  -5   3        205.20        200.82         4.71 o                         
   7  -5   3         37.50         35.07         1.92 o                         
   8  -5   3         27.51         27.88         0.84 o                         
   9  -5   3          1.69          1.02         0.27 o                         
  -7  -4   3         12.88         12.21         0.43 o                         
  -6  -4   3         45.76         43.79         1.08 o                         
  -5  -4   3          7.87         10.29         0.41 o                         
  -4  -4   3         12.90         12.18         0.43 o                         
  -3  -4   3        100.22         89.41         5.84 o                         
  -2  -4   3         16.51         17.63         0.79 o                         
  -1  -4   3        227.68        220.17         9.47 o                         
   0  -4   3         89.28         96.57         4.77 o                         
   1  -4   3         90.50        105.47         3.59 o                         
   2  -4   3        119.44        128.58         3.57 o                         
   3  -4   3         80.67         91.20         3.24 o                         
   4  -4   3          5.68          2.33         0.30 o                         
   5  -4   3          0.01          0.36         0.22 o                         
   6  -4   3          2.09          2.46         0.20 o                         
   7  -4   3         15.54         17.82         0.66 o                         
   8  -4   3          0.59          0.46         0.19 o                         
   9  -4   3         22.03         20.58         0.98 o                         
  -8  -3   3          9.05          7.62         0.35 o                         
  -7  -3   3         15.68         14.57         0.47 o                         
  -6  -3   3          0.00         -0.01         0.15 o                         
  -5  -3   3        243.06        232.27         4.45 o                         
  -4  -3   3        539.22        535.25        22.14 o                         
  -3  -3   3         73.63         69.99         2.33 o                         
  -2  -3   3        128.36        148.15         4.67 o                         
  -1  -3   3        148.55        162.85         7.19 o                         
   0  -3   3        161.85        159.03         7.48 o                         
   1  -3   3         11.66         13.56         0.61 o                         
   2  -3   3        225.51        243.48         6.74 o                         
   3  -3   3        447.36        461.96        15.50 o                         
   4  -3   3       1429.79       1553.21        51.61 o                         
   5  -3   3        531.63        585.38        19.65 o                         
   6  -3   3          0.11          0.11         0.13 o                         
   7  -3   3         84.47         81.17         2.31 o                         
   9  -3   3          2.18          1.87         0.13 o                         
  -8  -2   3          4.26          4.55         0.30 o                         
  -7  -2   3        130.37        130.45         3.32 o                         
  -6  -2   3          9.58          9.65         0.38 o                         
  -5  -2   3          9.39          7.72         0.55 o                         
  -4  -2   3          2.40          2.15         0.29 o                         
  -2  -2   3        192.97        182.31         9.14 o                         
  -1  -2   3         80.54         90.47         4.32 o                         
   0  -2   3        138.83        136.75         6.41 o                         
   1  -2   3       3333.16       3443.59       156.40 o                         
   2  -2   3         95.16         92.91         2.25 o                         
   3  -2   3       1982.18       2114.89        70.28 o                         
   4  -2   3        100.62        118.97         4.15 o                         
   6  -2   3         35.64         33.80         1.11 o                         
   7  -2   3         90.20         82.84         8.02 o                         
   8  -2   3          4.88          6.64         0.45 o                         
   9  -2   3         98.71        102.94         4.41 o                         
  -8  -1   3         24.85         25.66         0.78 o                         
  -7  -1   3         30.47         25.32         0.74 o                         
  -6  -1   3          0.36          0.69         0.18 o                         
  -5  -1   3        469.26        490.39        24.10 o                         
  -4  -1   3         44.44         40.66         1.48 o                         
  -3  -1   3        114.49        119.53         3.17 o                         
  -2  -1   3         36.85         43.81         1.96 o                         
  -1  -1   3         11.28          7.02         0.73 o                         
   0  -1   3        125.79        139.47         6.50 o                         
   1  -1   3        212.88        226.91        10.47 o                         
   2  -1   3          2.09          1.45         0.17 o                         
   3  -1   3         73.77         82.12         2.88 o                         
   4  -1   3        114.45         85.08         4.14 o                         
   5  -1   3         66.12         64.59         3.52 o                         
   6  -1   3          1.48          2.27         0.19 o                         
   7  -1   3         11.06         11.18         0.65 o                         
   8  -1   3          3.05          3.19         0.19 o                         
  -9   0   3         76.01         70.35         2.16 o                         
  -8   0   3         90.32         89.54         4.45 o                         
  -7   0   3        213.75        199.07         6.90 o                         
  -6   0   3         87.22         93.87         2.69 o                         
  -5   0   3        138.11        127.96         4.66 o                         
  -4   0   3         94.49        100.03         3.65 o                         
  -3   0   3        788.58        815.54        22.25 o                         
  -2   0   3        593.96        620.11        16.90 o                         
  -1   0   3        101.58        118.86         6.53 o                         
   0   0   3         97.39         74.39         3.56 o                         
   1   0   3       2598.56       2780.31       126.28 o                         
   2   0   3        145.20        152.44         5.19 o                         
   3   0   3          1.60          1.80         0.19 o                         
   4   0   3        205.64        217.11        10.78 o                         
   5   0   3          0.10          0.85         0.36 o                         
   6   0   3          6.66          5.03         0.71 o                         
   7   0   3        327.06        301.89         8.53 o                         
   8   0   3         22.04         24.99         1.16 o                         
  -9   1   3         59.40         62.41         3.07 o                         
  -8   1   3         61.81         60.94         3.21 o                         
  -7   1   3         87.15         86.64         2.47 o                         
  -6   1   3          3.96          4.53         0.34 o                         
  -5   1   3         34.21         45.67         1.87 o                         
  -4   1   3         20.68         17.73         0.83 o                         
  -3   1   3          2.99          4.90         0.29 o                         
  -2   1   3         48.05         52.03         3.72 o                         
  -1   1   3        328.88        377.39        12.47 o                         
   0   1   3        191.21        236.36        10.91 o                         
   1   1   3        123.96        140.72         7.93 o                         
   2   1   3        350.65        401.71        18.49 o                         
   3   1   3        888.82        886.80        36.35 o                         
   4   1   3         36.83         43.12         2.09 o                         
   5   1   3        114.80        112.39         4.32 o                         
   6   1   3         69.81         71.94         2.81 o                         
   7   1   3         25.45         22.50         1.02 o                         
  -9   2   3         74.75         76.93         3.74 o                         
  -8   2   3         46.58         52.87         2.85 o                         
  -7   2   3          7.69         12.96         0.71 o                         
  -6   2   3        164.60        165.63         4.68 o                         
  -5   2   3        372.54        346.53        12.03 o                         
  -4   2   3        314.18        337.90        11.69 o                         
  -3   2   3        811.04        790.41        34.01 o                         
  -2   2   3          2.17          2.71         0.22 o                         
  -1   2   3         31.24         40.37         1.22 o                         
   0   2   3          9.09         14.65         0.65 o                         
   1   2   3        380.96        418.30        13.64 o                         
   3   2   3         93.90         79.65         3.56 o                         
   7   2   3         20.20         20.49         0.94 o                         
  -9   3   3          4.24          4.80         0.69 o                         
  -8   3   3          0.67          1.11         0.40 o                         
  -7   3   3        159.85        148.17         3.87 o                         
  -6   3   3         49.76         47.10         1.52 o                         
  -5   3   3         88.60         86.82         4.59 o                         
  -4   3   3        120.77        120.32         6.15 o                         
  -3   3   3          9.07         10.78         0.89 o                         
  -2   3   3         46.81         50.83         2.76 o                         
   0   3   3         22.84         26.68         1.51 o                         
   1   3   3         34.79         31.23         1.74 o                         
   2   3   3          0.30          1.83         0.80 o                         
   3   3   3         44.73         44.24         1.42 o                         
   4   3   3        191.00        174.70         5.00 o                         
   6   3   3         40.38         42.76         1.87 o                         
  -9   4   3         10.59         14.70         0.89 o                         
  -8   4   3          0.15          0.18         0.27 o                         
  -7   4   3         27.22         23.38         0.82 o                         
  -6   4   3        106.17         98.08         2.85 o                         
  -5   4   3         35.79         34.27         1.45 o                         
  -4   4   3          6.34          5.03         0.62 o                         
  -3   4   3        308.52        301.26        14.79 o                         
  -2   4   3         41.75         34.08         2.23 o                         
   0   4   3          3.47          3.25         0.49 o                         
   1   4   3         27.23         25.81         0.65 o                         
   2   4   3        103.50         98.82         2.33 o                         
   3   4   3          6.13          3.15         0.21 o                         
   4   4   3          9.03          7.51         0.28 o                         
   5   4   3         25.98         25.57         1.16 o                         
  -8   5   3          2.29          2.45         0.31 o                         
  -7   5   3          8.76          9.32         0.42 o                         
  -6   5   3         22.40         21.32         0.99 o                         
  -5   5   3         77.84         73.03         2.79 o                         
  -4   5   3        344.16        316.60        10.28 o                         
  -3   5   3          8.70          8.49         0.80 o                         
  -2   5   3         73.22         68.38         1.46 o                         
  -1   5   3          0.02          0.12         0.14 o                         
   0   5   3          0.65          0.26         0.12 o                         
   1   5   3          6.82          4.09         0.22 o                         
   2   5   3          1.08          0.20         0.12 o                         
   3   5   3         38.97         42.12         1.10 o                         
   4   5   3          0.22          0.16         0.12 o                         
  -7   6   3         61.59         61.43         2.85 o                         
  -6   6   3         60.12         62.10         2.98 o                         
  -5   6   3         11.36         12.37         0.64 o                         
  -4   6   3        171.18        158.20         6.75 o                         
  -3   6   3         99.88        101.04         3.21 o                         
  -2   6   3          0.42          0.95         0.21 o                         
  -1   6   3         55.56         54.97         1.22 o                         
   0   6   3         50.48         48.88         1.15 o                         
   1   6   3          0.94          1.09         0.17 o                         
   2   6   3          6.12          6.22         0.26 o                         
   3   6   3          4.81          5.06         0.26 o                         
  -6   7   3          4.58          4.59         0.45 o                         
  -5   7   3         48.09         45.08         3.16 o                         
  -4   7   3         73.99         75.55         4.50 o                         
  -3   7   3         14.31         15.23         0.66 o                         
  -2   7   3          6.03          5.12         0.35 o                         
  -1   7   3          0.99          0.64         0.15 o                         
   0   7   3         37.87         45.51         1.96 o                         
   1   7   3         83.48         87.17         3.20 o                         
  -4   8   3          0.01         -0.04         0.31 o                         
  -3   8   3          1.60          1.84         0.20 o                         
  -2   8   3         38.25         28.42         1.56 o                         
  -1  -9   4          0.86          0.54         0.21 o                         
   0  -9   4          3.54          4.39         0.71 o                         
   1  -9   4          5.02          6.01         1.02 o                         
   2  -9   4          7.10          6.98         0.73 o                         
   3  -9   4          0.03          0.16         0.16 o                         
   4  -9   4          0.00          0.38         0.21 o                         
   5  -9   4         11.37         13.01         1.00 o                         
   6  -9   4         15.20         14.92         0.85 o                         
  -3  -8   4          6.47          8.01         0.73 o                         
  -2  -8   4         13.27         13.68         0.60 o                         
  -1  -8   4          7.24          6.87         1.14 o                         
   0  -8   4         46.47         39.91         3.47 o                         
   1  -8   4          4.90          3.99         0.46 o                         
   2  -8   4        105.51        106.72         2.61 o                         
   3  -8   4         11.90         12.33         0.57 o                         
   4  -8   4        177.40        175.46         6.87 o                         
   5  -8   4         51.36         51.41         1.45 o                         
   6  -8   4         61.63         63.33         3.56 o                         
   7  -8   4          0.40          0.31         0.22 o                         
  -4  -7   4         40.02         41.21         1.15 o                         
  -3  -7   4         16.19         15.86         0.82 o                         
  -2  -7   4          3.17          4.61         0.36 o                         
  -1  -7   4        154.03        136.87         5.13 o                         
   0  -7   4         56.33         53.77         1.79 o                         
   1  -7   4          3.24          3.58         0.50 o                         
   2  -7   4         75.51         71.39         1.92 o                         
   3  -7   4         81.52         81.34         1.92 o                         
   4  -7   4          3.33          3.40         0.27 o                         
   5  -7   4        173.08        171.39         4.36 o                         
   6  -7   4          0.81          0.77         0.31 o                         
   7  -7   4         47.25         51.89         2.85 o                         
   8  -7   4         50.33         55.10         2.90 o                         
  -5  -6   4          0.23          0.31         0.18 o                         
  -4  -6   4          8.96          7.84         0.61 o                         
  -3  -6   4         26.98         22.96         0.89 o                         
  -2  -6   4         13.62          9.74         0.87 o                         
  -1  -6   4          1.01          1.53         0.26 o                         
   0  -6   4          0.42          0.20         0.33 o                         
   2  -6   4         18.10         16.25         0.80 o                         
   3  -6   4         92.34         88.65         3.00 o                         
   4  -6   4         18.25         19.64         0.77 o                         
   5  -6   4        129.69        122.23         3.09 o                         
   6  -6   4        129.25        124.59         3.37 o                         
   7  -6   4          5.99          6.41         0.50 o                         
   8  -6   4          0.82          0.50         0.15 o                         
  -6  -5   4         28.26         28.71         0.86 o                         
  -5  -5   4          0.04          0.37         0.16 o                         
  -4  -5   4        379.34        343.82         7.45 o                         
  -3  -5   4          0.00         -0.23         0.23 o                         
  -2  -5   4          1.11          0.71         0.31 o                         
  -1  -5   4         18.24         15.77         0.77 o                         
   0  -5   4        108.25        101.72         6.19 o                         
   1  -5   4        115.89        111.29         3.84 o                         
   2  -5   4         42.21         46.87         1.75 o                         
   4  -5   4         62.17         69.66         3.11 o                         
   5  -5   4        155.84        154.75         3.68 o                         
   6  -5   4         39.31         41.17         1.11 o                         
   7  -5   4         98.99        100.90         3.60 o                         
   8  -5   4         12.42         13.90         0.94 o                         
  -7  -4   4          0.75          0.64         0.15 o                         
  -6  -4   4        230.21        235.69         5.04 o                         
  -5  -4   4          2.88          4.80         0.32 o                         
  -4  -4   4          5.57          4.88         0.34 o                         
  -3  -4   4        130.34        121.10         5.28 o                         
  -2  -4   4         40.67         45.98         1.64 o                         
  -1  -4   4        135.57        139.13         4.43 o                         
   0  -4   4        954.97       1068.14        48.82 o                         
   1  -4   4         40.06         36.45         1.14 o                         
   2  -4   4         42.73         49.12         3.28 o                         
   3  -4   4        154.02        163.11         5.65 o                         
   4  -4   4        201.98        200.29         6.92 o                         
   5  -4   4         17.85         18.18         0.59 o                         
   6  -4   4          9.13          8.11         0.36 o                         
   7  -4   4         18.37         18.49         0.66 o                         
   8  -4   4         41.96         49.76         2.63 o                         
  -8  -3   4         12.48         12.78         0.71 o                         
  -7  -3   4          0.28          0.39         0.24 o                         
  -6  -3   4         48.57         46.53         1.41 o                         
  -5  -3   4        197.98        195.37         5.43 o                         
  -4  -3   4         43.32         45.65         2.05 o                         
  -3  -3   4        459.05        455.74        14.03 o                         
  -2  -3   4        765.87        757.17        34.70 o                         
  -1  -3   4        398.17        414.45        19.11 o                         
   0  -3   4        468.20        531.78        24.41 o                         
   1  -3   4        997.86       1052.02        28.26 o                         
   2  -3   4         11.87         11.20         0.46 o                         
   3  -3   4        128.75        162.10         5.60 o                         
   4  -3   4          0.01         -0.07         0.29 o                         
   5  -3   4         30.62         41.93         1.70 o                         
   6  -3   4          0.83          1.84         0.21 o                         
   7  -3   4          7.46          5.01         0.35 o                         
  -8  -2   4         29.25         27.18         1.02 o                         
  -7  -2   4          2.63          3.90         0.44 o                         
  -6  -2   4         99.07        106.49         3.05 o                         
  -5  -2   4         93.83         89.07         2.95 o                         
  -4  -2   4        198.44        203.88        10.25 o                         
  -3  -2   4         29.36         32.45         1.29 o                         
  -2  -2   4          7.96         10.16         0.53 o                         
  -1  -2   4         68.30         84.01         4.05 o                         
   0  -2   4        419.22        427.80        14.25 o                         
   1  -2   4          8.18          6.14         0.30 o                         
   3  -2   4        367.28        362.54        12.24 o                         
   4  -2   4         27.22         39.18         1.56 o                         
   5  -2   4          7.00          7.53         0.76 o                         
   6  -2   4        174.92        172.31         4.68 o                         
   7  -2   4         11.66         12.02         0.56 o                         
   8  -2   4         26.47         22.85         1.07 o                         
  -8  -1   4         64.35         63.39         3.25 o                         
  -7  -1   4         16.24         15.75         0.93 o                         
  -6  -1   4        168.01        175.16         4.08 o                         
  -5  -1   4          7.90          7.91         0.50 o                         
  -4  -1   4         43.10         18.31         1.29 o                         
  -3  -1   4        768.78        810.47        22.14 o                         
  -2  -1   4        805.78        791.13        21.56 o                         
  -1  -1   4         74.30         76.93         3.70 o                         
   0  -1   4         97.74        100.03         3.46 o                         
   1  -1   4          2.08          6.52         0.70 o                         
   2  -1   4        188.59        210.69         5.78 o                         
   3  -1   4          8.42          8.91         0.71 o                         
   4  -1   4         80.75         78.76         2.86 o                         
   5  -1   4          0.02          0.02         0.27 o                         
   6  -1   4         38.17         42.64         1.28 o                         
   7  -1   4         40.79         33.68         1.51 o                         
   8  -1   4          6.51          6.28         0.36 o                         
  -9   0   4          8.14          8.06         0.58 o                         
  -8   0   4          0.01          0.09         0.40 o                         
  -7   0   4          2.73          2.18         0.56 o                         
  -6   0   4         78.27         81.31         2.39 o                         
  -5   0   4          0.56          0.10         0.36 o                         
  -4   0   4         26.70         19.24         1.29 o                         
  -3   0   4        788.96        854.38        23.29 o                         
  -2   0   4          0.32          0.37         0.28 o                         
  -1   0   4          8.73          8.76         0.49 o                         
   0   0   4         61.07         68.57         1.96 o                         
   1   0   4         84.21         81.39         2.31 o                         
   2   0   4        809.20        825.91        22.25 o                         
   3   0   4        396.49        375.40        32.21 o                         
   4   0   4        240.96        264.24        13.14 o                         
   5   0   4        109.63        107.93         5.35 o                         
   7   0   4         12.95         12.34         0.62 o                         
  -9   1   4          9.39          8.04         0.46 o                         
  -8   1   4          5.25          5.30         0.71 o                         
  -7   1   4          0.38          1.80         0.32 o                         
  -6   1   4        142.78        146.50         4.19 o                         
  -5   1   4        201.86        219.18        10.18 o                         
  -4   1   4         74.97         72.59         2.72 o                         
  -3   1   4        345.86        354.36         9.75 o                         
  -2   1   4        750.29        780.75        18.27 o                         
  -1   1   4        213.89        234.02         6.61 o                         
   0   1   4          0.01          1.37         0.60 o                         
   1   1   4        402.72        467.80        15.24 o                         
   2   1   4          1.79          2.53         0.30 o                         
  -9   2   4         73.55         84.72         4.41 o                         
  -8   2   4          8.91         11.00         0.89 o                         
  -7   2   4         25.51         27.03         0.97 o                         
  -6   2   4         63.59         72.09         1.93 o                         
  -5   2   4         12.39         10.91         0.98 o                         
  -4   2   4          6.26          6.84         0.52 o                         
  -3   2   4         67.11         75.11         2.77 o                         
  -2   2   4          0.90          1.80         0.69 o                         
  -1   2   4          4.56          3.19         0.33 o                         
   0   2   4        543.80        609.29        19.84 o                         
   1   2   4         25.04         23.74         1.02 o                         
   2   2   4        526.94        344.55        16.04 o                         
  -9   3   4          0.65          0.53         0.18 o                         
  -8   3   4          6.45          6.55         0.62 o                         
  -7   3   4         97.12         87.81         2.79 o                         
  -6   3   4         30.44         32.67         1.35 o                         
  -5   3   4         27.54         25.53         1.15 o                         
  -3   3   4        420.13        398.14        19.33 o                         
  -2   3   4        410.09        429.41        20.76 o                         
   0   3   4          2.15          1.43         0.36 o                         
   1   3   4         30.66         31.39         1.63 o                         
   2   3   4          0.52          0.07         0.18 o                         
   3   3   4         10.62         10.82         0.46 o                         
  -8   4   4          1.27          0.94         0.27 o                         
  -7   4   4        196.59        200.40         5.60 o                         
  -6   4   4         10.71          8.28         0.55 o                         
  -5   4   4        315.48        302.55        10.93 o                         
  -4   4   4          8.79          8.88         0.49 o                         
  -3   4   4        288.71        267.40        10.94 o                         
  -2   4   4          1.06          1.29         0.21 o                         
  -1   4   4         36.91         36.69         0.85 o                         
   0   4   4         85.04         95.93         1.95 o                         
   1   4   4         89.67        102.84         2.82 o                         
   2   4   4         40.79         40.94         1.03 o                         
   3   4   4         52.51         51.37         1.68 o                         
   4   4   4          7.02          5.58         0.30 o                         
  -7   5   4         27.15         25.03         1.74 o                         
  -6   5   4          7.72          7.17         0.71 o                         
  -5   5   4         52.68         50.20         2.81 o                         
  -4   5   4         50.52         49.78         4.99 o                         
  -3   5   4          4.03          3.95         0.46 o                         
  -2   5   4          0.11          0.34         0.22 o                         
  -1   5   4          7.28         11.49         0.44 o                         
   0   5   4          0.08          0.09         0.10 o                         
   1   5   4          9.81         10.56         0.38 o                         
   2   5   4         40.64         43.18         2.04 o                         
   3   5   4          8.68          8.79         0.40 o                         
  -7   6   4          8.28          9.71         0.58 o                         
  -6   6   4          3.08          2.00         0.36 o                         
  -5   6   4         92.85         94.66         8.06 o                         
  -4   6   4          0.83          1.07         0.23 o                         
  -3   6   4         13.47         10.96         0.54 o                         
  -2   6   4         83.01         80.18         2.23 o                         
  -1   6   4          2.24          3.53         0.39 o                         
   0   6   4          3.73          3.74         0.48 o                         
   1   6   4         28.73         30.04         1.38 o                         
   2   6   4          0.03          0.05         0.11 o                         
  -5   7   4          0.00          0.09         0.31 o                         
  -4   7   4          1.07          1.88         0.19 o                         
  -3   7   4         54.52         59.46         2.58 o                         
  -2   7   4         15.21         12.85         1.16 o                         
  -1   7   4          0.00          0.00         0.12 o                         
   0   7   4          8.97          6.41         0.76 o                         
  -1  -9   5         12.24         12.70         1.20 o                         
   0  -9   5          4.90          6.19         0.98 o                         
   1  -9   5         52.24         53.18         2.10 o                         
   2  -9   5         76.71         76.44         4.77 o                         
   3  -9   5         20.97         20.38         0.67 o                         
   4  -9   5          8.26         11.11         0.69 o                         
   5  -9   5          0.09          0.13         0.19 o                         
  -3  -8   5          1.34          1.49         0.24 o                         
  -2  -8   5         27.18         28.75         1.63 o                         
  -1  -8   5         24.21         20.62         2.05 o                         
   0  -8   5         26.25         30.11         2.81 o                         
   1  -8   5         26.71         24.08         0.93 o                         
   2  -8   5         53.98         52.57         1.91 o                         
   3  -8   5         44.68         45.52         1.43 o                         
   4  -8   5          0.28          0.82         0.17 o                         
   5  -8   5          3.12          2.82         0.29 o                         
   6  -8   5          0.06          0.26         0.17 o                         
  -4  -7   5          6.03          5.70         0.42 o                         
  -3  -7   5         35.14         35.45         1.41 o                         
  -2  -7   5         37.48         43.28         1.92 o                         
  -1  -7   5          0.05         -0.04         0.15 o                         
   0  -7   5         44.16         34.55         1.67 o                         
   1  -7   5         63.64         66.28         1.40 o                         
   2  -7   5          1.03          2.12         0.22 o                         
   3  -7   5         57.50         60.51         1.44 o                         
   4  -7   5        202.85        199.77         4.56 o                         
   5  -7   5          2.92          3.65         0.39 o                         
   6  -7   5         27.98         25.26         1.02 o                         
   7  -7   5         40.81         38.16         1.44 o                         
  -5  -6   5         72.08         73.06         2.47 o                         
  -4  -6   5          0.68          1.58         0.36 o                         
  -3  -6   5          0.00         -0.27         0.34 o                         
  -2  -6   5          1.65          2.98         0.32 o                         
  -1  -6   5        240.74        237.23         7.06 o                         
   0  -6   5          2.10          2.58         0.47 o                         
   1  -6   5        123.95        116.34         4.43 o                         
   2  -6   5         47.73         48.06         1.69 o                         
   3  -6   5        152.78        161.28         5.01 o                         
   4  -6   5        228.93        222.49         5.93 o                         
   5  -6   5         43.43         46.96         1.84 o                         
   6  -6   5        159.37        146.76         3.68 o                         
   7  -6   5         55.98         52.25         1.50 o                         
   8  -6   5         11.48         13.45         0.89 o                         
  -6  -5   5         22.51         21.13         0.90 o                         
  -5  -5   5         64.26         62.31         2.76 o                         
  -4  -5   5          1.75          2.35         0.76 o                         
  -3  -5   5          4.22          3.95         0.37 o                         
  -2  -5   5         89.44         90.91         2.66 o                         
   0  -5   5        353.82        351.99        16.48 o                         
   1  -5   5         13.48         14.60         1.11 o                         
   2  -5   5        511.93        533.03        21.98 o                         
   3  -5   5         98.01        104.37         3.13 o                         
   4  -5   5          7.95          8.31         0.39 o                         
   5  -5   5          5.09          5.13         0.33 o                         
   6  -5   5        103.23         89.08         2.90 o                         
   7  -5   5          2.22          2.33         0.23 o                         
   8  -5   5         87.68         90.20         4.37 o                         
  -7  -4   5          2.01          1.77         0.25 o                         
  -6  -4   5          1.03          0.33         0.33 o                         
  -5  -4   5          3.44          3.98         0.58 o                         
  -4  -4   5         66.93         65.92         2.30 o                         
  -3  -4   5         29.88         28.42         1.69 o                         
  -2  -4   5         67.34         54.83         2.94 o                         
  -1  -4   5        173.72        167.53         8.02 o                         
   0  -4   5        272.35        282.01        13.19 o                         
   1  -4   5         14.41         15.13         0.60 o                         
   2  -4   5        190.32        193.57         5.39 o                         
   3  -4   5         46.11         55.88         2.14 o                         
   4  -4   5         23.50         29.27         1.29 o                         
   5  -4   5          5.88          7.18         0.38 o                         
   6  -4   5         25.12         27.26         0.79 o                         
   7  -4   5          7.65          7.14         0.42 o                         
  -7  -3   5          1.60          0.59         0.28 o                         
  -6  -3   5          0.10         -0.34         0.34 o                         
  -5  -3   5          0.01         -0.11         0.29 o                         
  -4  -3   5        182.41        168.12         4.44 o                         
  -3  -3   5        364.85        386.69        19.11 o                         
  -2  -3   5         41.65         50.16         1.96 o                         
  -1  -3   5          0.07          0.09         0.27 o                         
   0  -3   5        495.51        483.84        15.75 o                         
   1  -3   5        124.80        130.00         3.65 o                         
   2  -3   5        263.81        293.11         8.03 o                         
   3  -3   5        296.64        305.63        13.07 o                         
   4  -3   5        196.48        241.44         8.30 o                         
   5  -3   5         14.68         16.06         0.53 o                         
   6  -3   5         46.28         38.74         1.06 o                         
   7  -3   5          6.56          7.43         0.39 o                         
  -8  -2   5          3.09          4.28         0.53 o                         
  -7  -2   5         17.07         16.26         0.86 o                         
  -6  -2   5        116.84        107.29         2.95 o                         
  -5  -2   5         26.53         23.93         0.90 o                         
  -4  -2   5          0.27          0.27         0.36 o                         
  -3  -2   5          1.73          2.92         0.36 o                         
  -2  -2   5         93.56        107.18         3.79 o                         
  -1  -2   5        528.52        551.90        17.92 o                         
   0  -2   5         65.60         65.17         2.28 o                         
   1  -2   5         56.11         68.25         1.99 o                         
   2  -2   5         15.30         21.41         0.76 o                         
   3  -2   5        396.17        385.83        55.57 o                         
   4  -2   5         41.62         49.28         1.93 o                         
   5  -2   5        107.45         97.67         2.73 o                         
   6  -2   5         15.84         14.24         0.54 o                         
   7  -2   5         29.76         28.78         1.05 o                         
   8  -2   5         58.19         54.12         2.36 o                         
  -8  -1   5         25.02         25.93         1.56 o                         
  -7  -1   5        147.69        149.83         4.88 o                         
  -6  -1   5          8.45         10.38         0.57 o                         
  -5  -1   5         69.88         77.31         2.36 o                         
  -4  -1   5        149.27        160.90         8.24 o                         
  -3  -1   5         59.71         58.11         2.18 o                         
  -2  -1   5        189.67        195.89         6.71 o                         
  -1  -1   5        297.38        314.24        10.30 o                         
   0  -1   5         10.55         11.72         0.57 o                         
   1  -1   5        231.09        266.16         7.30 o                         
   2  -1   5        374.37        419.99        11.43 o                         
   3  -1   5        175.10        201.19         7.80 o                         
   4  -1   5         87.98         57.82         3.25 o                         
   5  -1   5         68.51         61.14         2.34 o                         
   6  -1   5         33.74         33.18         1.67 o                         
  -8   0   5         27.82         34.04         1.40 o                         
  -7   0   5        190.50        170.61         5.71 o                         
  -6   0   5         63.89         62.78         1.94 o                         
  -5   0   5        184.30        182.86         5.19 o                         
  -4   0   5         23.80         25.70         1.69 o                         
  -3   0   5         10.14          9.22         0.85 o                         
  -2   0   5        210.21        229.60         6.30 o                         
  -1   0   5        595.95        632.73        20.55 o                         
   0   0   5          4.86          8.58         0.50 o                         
   1   0   5          5.55          4.11         0.30 o                         
   2   0   5          0.82          0.19         0.16 o                         
   3   0   5        729.05        746.97        24.98 o                         
  -8   1   5         13.87         12.74         0.94 o                         
  -7   1   5          0.98          0.77         0.23 o                         
  -6   1   5          0.31          0.96         0.25 o                         
  -5   1   5        164.36        168.85         4.38 o                         
  -4   1   5          4.55          3.92         0.62 o                         
  -3   1   5         11.60         14.08         1.07 o                         
  -2   1   5          4.30          5.38         0.35 o                         
  -1   1   5         62.77         66.36         2.38 o                         
   0   1   5         17.92         26.03         1.10 o                         
   1   1   5        286.07        303.79        10.03 o                         
   2   1   5        222.66        233.71         7.81 o                         
   3   1   5         38.53         -0.27         0.27 o                         
  -8   2   5          7.11          7.04         0.62 o                         
  -7   2   5         61.27         48.08         2.72 o                         
  -6   2   5        102.06         96.12         2.66 o                         
  -5   2   5        120.15        111.99         3.42 o                         
  -4   2   5         67.61         67.63         2.58 o                         
  -2   2   5        369.25        363.95        11.98 o                         
  -1   2   5          0.32          0.72         0.27 o                         
   0   2   5        143.25        146.20         5.01 o                         
   1   2   5         36.52         35.59         2.00 o                         
   2   2   5        154.52        151.11         4.16 o                         
  -8   3   5         70.84         63.16         3.30 o                         
  -7   3   5         34.31         32.37         1.04 o                         
  -6   3   5         13.69         12.20         0.68 o                         
  -5   3   5        405.08        394.34        14.17 o                         
  -4   3   5         64.03         54.78         2.12 o                         
  -3   3   5        123.00        119.12         3.55 o                         
  -2   3   5        468.29        427.74        13.33 o                         
  -1   3   5        133.37        127.85         4.76 o                         
   0   3   5          3.18          4.36         0.23 o                         
   1   3   5          2.81          3.26         0.25 o                         
   2   3   5          9.74         11.50         0.46 o                         
   3   3   5          0.00          0.27         0.36 o                         
  -7   4   5          2.78          3.84         0.31 o                         
  -6   4   5         42.91         42.79         1.57 o                         
  -5   4   5         45.90         50.11         2.85 o                         
  -4   4   5          0.84          2.04         0.36 o                         
  -3   4   5         49.03         48.71         1.58 o                         
  -2   4   5         55.68         56.61         1.67 o                         
  -1   4   5         39.28         43.49         1.31 o                         
   0   4   5         97.87        107.89         2.91 o                         
   1   4   5          0.32          2.26         0.29 o                         
   2   4   5         23.98         18.37         0.68 o                         
   3   4   5          2.41          3.07         0.27 o                         
  -7   5   5          0.19          0.22         0.22 o                         
  -6   5   5         24.91         22.81         1.34 o                         
  -5   5   5         11.74         11.27         0.85 o                         
  -4   5   5          6.20          5.83         0.43 o                         
  -3   5   5          4.94          5.62         0.41 o                         
  -2   5   5        208.60        216.28         5.78 o                         
  -1   5   5          0.39          0.11         0.15 o                         
   0   5   5         10.54         15.35         0.79 o                         
   1   5   5          0.49          1.33         0.21 o                         
   2   5   5          2.82          3.11         0.24 o                         
  -6   6   5          5.57          5.48         0.45 o                         
  -5   6   5         10.62         10.62         0.71 o                         
  -4   6   5         55.96         54.66         2.42 o                         
  -3   6   5          6.84          7.30         0.55 o                         
  -2   6   5          9.89         11.49         0.54 o                         
  -1   6   5         21.91         28.63         1.40 o                         
   0   6   5         27.74         27.22         1.61 o                         
   1   6   5          2.98          3.79         0.53 o                         
  -1  -9   6          0.01          0.00         0.31 o                         
   0  -9   6          8.57          7.92         0.47 o                         
   1  -9   6          1.90          2.60         0.29 o                         
   2  -9   6          6.43          5.28         0.34 o                         
   3  -9   6          1.85          1.77         0.14 o                         
   4  -9   6         25.36         26.48         2.27 o                         
   5  -9   6         16.17         19.02         1.11 o                         
  -1  -8   6          9.98          8.29         1.20 o                         
   0  -8   6         46.30         41.04         1.33 o                         
   1  -8   6         63.84         59.68         1.90 o                         
   2  -8   6        108.24        116.02         3.36 o                         
   3  -8   6         21.69         20.38         0.56 o                         
   4  -8   6          0.11          0.20         0.16 o                         
   5  -8   6         10.69         12.80         0.50 o                         
   6  -8   6         29.67         28.31         1.12 o                         
  -4  -7   6         14.85         13.30         0.64 o                         
  -3  -7   6         12.17         10.56         0.89 o                         
  -2  -7   6          2.87          1.43         0.71 o                         
  -1  -7   6          6.30         10.19         1.45 o                         
   0  -7   6          0.12         -0.08         0.20 o                         
   1  -7   6         11.33         14.38         0.48 o                         
   2  -7   6         14.57         14.63         0.52 o                         
   3  -7   6          7.15          8.83         0.36 o                         
   4  -7   6          0.51          0.56         0.21 o                         
   5  -7   6         57.36         58.56         2.04 o                         
   6  -7   6         63.37         56.96         2.49 o                         
   7  -7   6          9.53         10.46         0.49 o                         
  -5  -6   6          1.63          2.51         0.33 o                         
  -4  -6   6          0.01         -0.20         0.31 o                         
  -3  -6   6         34.76         29.49         1.78 o                         
  -2  -6   6         21.22         22.64         0.96 o                         
  -1  -6   6          2.09          3.53         0.57 o                         
   0  -6   6          5.12          3.64         0.44 o                         
   1  -6   6        118.06        114.31         4.50 o                         
   2  -6   6         78.36         79.31         1.90 o                         
   3  -6   6         38.35         40.10         1.05 o                         
   4  -6   6        175.78        179.70         6.13 o                         
   5  -6   6          4.00          3.34         0.26 o                         
   6  -6   6         15.00         11.52         1.12 o                         
   7  -6   6          0.02          0.27         0.18 o                         
  -6  -5   6          9.48          8.73         0.53 o                         
  -5  -5   6          0.02          0.28         0.53 o                         
  -4  -5   6        150.18        142.01         6.37 o                         
  -3  -5   6         58.57         53.27         2.70 o                         
  -2  -5   6         85.29         82.85         2.27 o                         
  -1  -5   6         14.03         19.56         2.09 o                         
   0  -5   6         30.14         31.85         1.65 o                         
   1  -5   6         17.81         18.70         0.78 o                         
   2  -5   6          3.39          4.94         0.46 o                         
   3  -5   6        248.51        255.56         6.32 o                         
   4  -5   6         18.30         18.90         0.97 o                         
   5  -5   6        484.06        475.32        10.96 o                         
   6  -5   6        149.43        150.63         4.67 o                         
   7  -5   6         14.50         18.00         0.71 o                         
  -7  -4   6         20.68         22.12         2.47 o                         
  -6  -4   6          0.39          0.29         0.36 o                         
  -5  -4   6          2.99          2.85         0.62 o                         
  -4  -4   6        330.00        315.88        10.87 o                         
  -3  -4   6          0.06          0.54         0.28 o                         
  -1  -4   6          5.23          5.30         0.71 o                         
   0  -4   6         83.91         87.75         4.45 o                         
   1  -4   6        266.76        292.77         9.69 o                         
   2  -4   6         35.97         37.08         1.42 o                         
   3  -4   6          3.62          5.94         0.49 o                         
   4  -4   6         22.16         21.20         0.97 o                         
   5  -4   6          7.46          8.68         0.37 o                         
   6  -4   6          8.67          6.67         0.31 o                         
   7  -4   6          1.48          0.85         0.15 o                         
   8  -4   6          0.00          0.45         0.09 o                         
  -7  -3   6          1.54          1.79         0.36 o                         
  -6  -3   6          0.13          0.09         0.45 o                         
  -5  -3   6          4.39          4.33         0.34 o                         
  -4  -3   6       1171.90       1159.13        37.70 o                         
  -3  -3   6         56.19         60.22         3.43 o                         
  -2  -3   6          0.18          0.57         0.27 o                         
  -1  -3   6         58.10         58.09         3.03 o                         
   0  -3   6         14.67         16.92         0.80 o                         
   1  -3   6          0.10          0.34         0.24 o                         
   2  -3   6        219.51        221.07         6.14 o                         
   3  -3   6        288.22        262.89        32.92 o                         
   4  -3   6          0.06          0.38         0.14 o                         
   5  -3   6        165.95        174.27         5.57 o                         
   6  -3   6         79.19         83.70         2.36 o                         
   7  -3   6         11.17          9.27         0.73 o                         
  -8  -2   6          0.08          0.40         0.22 o                         
  -7  -2   6          3.46          3.35         0.36 o                         
  -6  -2   6        164.31        164.25         4.39 o                         
  -5  -2   6        279.42        270.52         6.64 o                         
  -4  -2   6        611.80        584.50        17.63 o                         
  -3  -2   6         23.97         31.45         2.05 o                         
  -2  -2   6          9.98         10.11         0.64 o                         
  -1  -2   6         81.96         81.78         2.87 o                         
   0  -2   6        507.66        539.33        17.59 o                         
   1  -2   6          5.51          8.37         0.43 o                         
   2  -2   6        119.37        116.30         3.34 o                         
   3  -2   6          0.25          0.66         0.25 o                         
   4  -2   6         44.55         44.73         1.18 o                         
   5  -2   6         81.12         83.94         2.07 o                         
   6  -2   6          0.23          0.14         0.09 o                         
   7  -2   6         32.03         32.56         1.43 o                         
  -8  -1   6          0.01         -0.02         0.18 o                         
  -7  -1   6         47.23         48.63         3.16 o                         
  -6  -1   6          5.01          6.17         0.37 o                         
  -5  -1   6          7.70          6.41         0.62 o                         
  -4  -1   6         18.43         19.02         1.47 o                         
  -3  -1   6        125.48        136.53         7.13 o                         
  -2  -1   6        212.45        236.77         6.56 o                         
  -1  -1   6         73.35         76.29         2.69 o                         
   0  -1   6         71.17         83.67         2.94 o                         
   1  -1   6         32.18         27.74         0.97 o                         
   2  -1   6         16.36         18.03         0.72 o                         
   3  -1   6         43.10         43.77         3.83 o                         
   4  -1   6         11.48          8.04         0.61 o                         
   5  -1   6         27.39         25.08         1.69 o                         
   6  -1   6         26.74         23.83         1.07 o                         
  -8   0   6         28.85         25.57         1.47 o                         
  -7   0   6         53.77         56.99         2.04 o                         
  -6   0   6          0.67          2.26         0.25 o                         
  -5   0   6         22.60         20.10         0.64 o                         
  -4   0   6        266.81        225.16         8.08 o                         
  -3   0   6         37.48         44.72         2.63 o                         
  -2   0   6         43.39         43.73         1.40 o                         
  -1   0   6         91.98        100.56         3.50 o                         
   0   0   6        277.40        333.08        14.57 o                         
   1   0   6          5.32          4.15         0.56 o                         
   2   0   6          8.24         12.36         0.89 o                         
   3   0   6         10.73         10.73         0.78 o                         
  -8   1   6          1.11          2.49         0.36 o                         
  -7   1   6          4.43          6.44         0.47 o                         
  -6   1   6         31.43         27.38         0.87 o                         
  -5   1   6          5.63          3.48         0.35 o                         
  -4   1   6         62.37         55.29         3.25 o                         
  -3   1   6        248.01        229.54        11.54 o                         
  -2   1   6          0.10          0.27         0.22 o                         
  -1   1   6         29.81         28.15         2.34 o                         
   0   1   6        273.10        307.32        14.43 o                         
   1   1   6         69.34         71.45         3.70 o                         
   2   1   6        177.98        195.99         6.81 o                         
   3   1   6          6.94          6.13         0.51 o                         
  -8   2   6         71.94         71.81         3.65 o                         
  -7   2   6          1.71          1.17         0.18 o                         
  -6   2   6         33.44         27.35         0.97 o                         
  -5   2   6         68.45         67.27         2.58 o                         
  -4   2   6        139.02        133.59         4.99 o                         
  -3   2   6         29.87         33.17         1.48 o                         
  -2   2   6        169.18        175.19         5.76 o                         
  -1   2   6          6.17          8.35         0.43 o                         
   0   2   6         45.59         51.44         1.55 o                         
   1   2   6          0.49          1.18         0.19 o                         
   2   2   6          9.53          9.57         0.55 o                         
   3   2   6        127.80        124.28         8.60 o                         
  -7   3   6         10.33         12.53         0.58 o                         
  -6   3   6         35.17         38.31         2.32 o                         
  -5   3   6          0.55          0.71         0.36 o                         
  -4   3   6        256.53        233.10        12.16 o                         
  -3   3   6        491.58        493.36        14.13 o                         
  -2   3   6         32.24         34.63         1.34 o                         
  -1   3   6         65.19         66.60         2.36 o                         
   0   3   6        106.69        120.81         4.09 o                         
   1   3   6          0.08          0.20         0.16 o                         
   2   3   6         20.51         23.20         1.51 o                         
   3   3   6          0.18          0.12         0.13 o                         
  -7   4   6          9.33         10.42         0.67 o                         
  -6   4   6         24.33         27.01         1.13 o                         
  -5   4   6          1.31          1.07         0.36 o                         
  -4   4   6         10.21          9.94         0.74 o                         
  -3   4   6        232.46        257.73        12.65 o                         
  -2   4   6         18.23         17.81         0.79 o                         
  -1   4   6         48.65         45.94         1.68 o                         
   0   4   6         19.66         26.19         1.28 o                         
   1   4   6          4.15          4.51         0.31 o                         
   2   4   6          1.01          1.29         0.27 o                         
   3   4   6          0.44          0.45         0.09 o                         
  -6   5   6          5.92          5.26         0.49 o                         
  -5   5   6         10.52         11.05         0.76 o                         
  -4   5   6         17.40         16.16         1.14 o                         
  -3   5   6        137.20        127.67         8.26 o                         
  -2   5   6          4.74          6.31         0.40 o                         
  -1   5   6          5.91          5.64         0.37 o                         
   0   5   6          0.00         -0.03         0.12 o                         
   1   5   6          2.05          0.97         0.14 o                         
  -4   6   6          0.01          0.07         0.12 o                         
  -3   6   6        100.90        106.77         4.55 o                         
  -2   6   6          0.28          0.19         0.13 o                         
  -1   6   6         11.82         11.87         0.46 o                         
   0  -9   7          4.09          4.38         0.40 o                         
   1  -9   7         12.36         14.30         0.63 o                         
   2  -9   7         25.17         26.16         1.27 o                         
   3  -9   7          6.86          5.22         0.52 o                         
   4  -9   7          0.93          0.92         0.19 o                         
  -2  -8   7         10.12         12.41         0.52 o                         
  -1  -8   7         20.75         21.95         1.49 o                         
   0  -8   7          8.06          6.89         0.32 o                         
   1  -8   7         18.13         24.19         0.74 o                         
   2  -8   7         26.99         30.90         0.92 o                         
   3  -8   7          0.57          0.85         0.17 o                         
   4  -8   7         13.07         13.85         0.53 o                         
   5  -8   7         44.69         41.67         2.33 o                         
  -4  -7   7         52.57         52.65         2.36 o                         
  -3  -7   7         28.68         28.20         1.47 o                         
  -2  -7   7         47.46         43.09         1.79 o                         
  -1  -7   7          7.11          4.22         0.47 o                         
   0  -7   7         14.32         14.27         0.66 o                         
   1  -7   7          8.47          8.35         0.35 o                         
   2  -7   7        117.20        122.60         3.83 o                         
   3  -7   7         94.00         92.88         2.56 o                         
   4  -7   7          0.25          0.31         0.25 o                         
   5  -7   7         15.62         15.84         0.70 o                         
   6  -7   7         43.16         42.18         1.66 o                         
  -5  -6   7         60.80         60.54         2.76 o                         
  -4  -6   7         74.94         76.04         3.52 o                         
  -3  -6   7          0.24          0.22         0.40 o                         
  -2  -6   7         17.48         15.51         0.70 o                         
  -1  -6   7         18.56         18.32         0.66 o                         
   0  -6   7          4.76          3.93         0.32 o                         
   1  -6   7         69.64         68.78         1.90 o                         
   2  -6   7        169.55        169.60         3.85 o                         
   3  -6   7        321.12        321.10         8.32 o                         
   4  -6   7         55.28         60.08         1.71 o                         
   5  -6   7         66.61         68.50         2.30 o                         
   6  -6   7         27.15         22.21         1.65 o                         
   7  -6   7          5.79          5.35         0.45 o                         
  -6  -5   7          2.09          2.67         0.36 o                         
  -5  -5   7         10.40         11.00         0.89 o                         
  -4  -5   7         53.07         51.63         2.67 o                         
  -3  -5   7         24.38         24.67         1.23 o                         
  -2  -5   7         42.66         49.60         1.31 o                         
  -1  -5   7         69.25         73.68         3.21 o                         
   0  -5   7         98.55         96.06         3.51 o                         
   1  -5   7          0.00          0.61         0.32 o                         
   2  -5   7        266.47        272.39         7.17 o                         
   3  -5   7        280.81        280.05         6.49 o                         
   4  -5   7          1.05          1.60         0.17 o                         
   5  -5   7          0.55          0.81         0.15 o                         
   6  -5   7         10.43          7.77         0.38 o                         
   7  -5   7          6.31          5.44         0.26 o                         
  -6  -4   7          0.39          0.36         0.31 o                         
  -5  -4   7         81.03         89.01         3.11 o                         
  -4  -4   7         11.31         11.25         0.49 o                         
  -3  -4   7          9.06          9.33         0.37 o                         
  -2  -4   7        555.30        561.68        14.98 o                         
   0  -4   7         14.01         13.27         0.80 o                         
   1  -4   7        212.16        216.99         6.94 o                         
   2  -4   7         80.64         79.23         1.96 o                         
   3  -4   7        203.35        210.62         4.94 o                         
   4  -4   7          7.42          9.67         0.44 o                         
   5  -4   7         10.88         11.84         0.44 o                         
   6  -4   7          0.30          1.05         0.27 o                         
   7  -4   7          3.52          2.58         0.19 o                         
  -7  -3   7         94.20         97.81         5.52 o                         
  -6  -3   7         11.34         13.26         0.71 o                         
  -5  -3   7          5.81          5.18         0.30 o                         
  -4  -3   7         13.78         14.64         0.60 o                         
  -3  -3   7        322.00        320.24         8.16 o                         
  -2  -3   7        140.65        137.67        11.34 o                         
   0  -3   7          0.09          1.01         0.18 o                         
   1  -3   7         90.37         95.86         4.77 o                         
   2  -3   7        182.66        174.36         6.10 o                         
   3  -3   7         28.10         24.72         0.74 o                         
   4  -3   7         88.32         90.94         2.24 o                         
   5  -3   7          0.00          0.48         0.27 o                         
   6  -3   7         25.33         20.91         0.78 o                         
   7  -3   7         34.90         36.35         1.60 o                         
  -7  -2   7          3.84          4.42         0.36 o                         
  -6  -2   7         32.38         31.23         1.02 o                         
  -5  -2   7         10.98         13.43         0.57 o                         
  -4  -2   7         66.31         65.05         1.85 o                         
  -3  -2   7        137.68        143.03         5.25 o                         
  -2  -2   7          1.11          1.96         0.58 o                         
  -1  -2   7          5.87          8.73         0.80 o                         
   0  -2   7        134.87        142.67         4.93 o                         
   1  -2   7         39.89         46.01         2.49 o                         
   2  -2   7         34.82         39.95         1.70 o                         
   3  -2   7        300.23        318.62         7.94 o                         
   4  -2   7         26.86         28.91         2.43 o                         
   5  -2   7          1.05          0.79         0.13 o                         
   6  -2   7          2.04          2.09         0.18 o                         
  -7  -1   7         41.47         41.41         1.53 o                         
  -6  -1   7          9.08          7.65         0.42 o                         
  -5  -1   7        123.88        125.84         3.24 o                         
  -4  -1   7        146.75        145.30         3.83 o                         
  -3  -1   7        151.85        151.95         8.17 o                         
  -2  -1   7         11.52         13.23         0.78 o                         
  -1  -1   7         74.90         87.80         4.41 o                         
   0  -1   7          7.45          7.22         0.76 o                         
   1  -1   7          1.21          1.33         0.49 o                         
   2  -1   7         27.50         27.10         0.91 o                         
   3  -1   7         97.22        101.70         2.66 o                         
   4  -1   7        236.86        234.12         6.27 o                         
   5  -1   7         21.47         19.91         0.89 o                         
  -7   0   7          1.68          0.53         0.15 o                         
  -6   0   7          0.45          0.09         0.18 o                         
  -5   0   7         10.49         10.30         0.66 o                         
  -4   0   7          0.08          0.25         0.30 o                         
  -3   0   7        573.48        485.68        29.33 o                         
  -2   0   7         47.27         44.27         2.10 o                         
  -1   0   7         13.50         18.59         1.00 o                         
   0   0   7          1.15          0.87         0.23 o                         
   1   0   7         49.35         53.84         2.22 o                         
   2   0   7         43.01         42.58         1.29 o                         
   3   0   7        372.09        353.90        13.63 o                         
  -7   1   7          2.39          3.30         0.26 o                         
  -6   1   7          0.16          0.35         0.16 o                         
  -5   1   7         26.88         26.28         0.91 o                         
  -4   1   7         29.28         26.29         1.26 o                         
  -3   1   7          7.93          6.99         0.89 o                         
  -2   1   7         39.47         40.83         1.84 o                         
  -1   1   7        247.97        275.24         7.39 o                         
   0   1   7        435.90        444.25        11.79 o                         
   1   1   7         32.42         29.89         0.97 o                         
   2   1   7          0.39          0.30         0.15 o                         
   3   1   7          0.26          0.45         0.45 o                         
  -7   2   7          3.73          2.09         0.36 o                         
  -6   2   7         87.64         83.20         3.72 o                         
  -5   2   7         26.55         27.28         1.26 o                         
  -4   2   7         14.00         12.25         1.07 o                         
  -3   2   7        445.42        464.78        32.96 o                         
  -2   2   7        246.19        262.24         8.36 o                         
  -1   2   7         69.99         71.89         2.09 o                         
   0   2   7         65.29         62.90         1.85 o                         
   1   2   7         11.25          9.54         0.44 o                         
   2   2   7          2.23          2.41         0.23 o                         
   3   2   7         42.59         38.87         2.41 o                         
  -7   3   7         47.39         47.97         2.23 o                         
  -6   3   7        157.47        161.10         7.71 o                         
  -5   3   7         45.45         46.49         1.90 o                         
  -4   3   7         38.48         37.64         2.23 o                         
  -3   3   7          3.36          3.21         0.33 o                         
  -2   3   7         31.26         32.12         1.23 o                         
  -1   3   7          8.90          8.41         0.48 o                         
   0   3   7          8.07          8.75         0.48 o                         
   1   3   7         37.68         35.87         2.85 o                         
   2   3   7          0.82          0.23         0.08 o                         
  -6   4   7         57.23         59.42         3.16 o                         
  -5   4   7         41.08         44.30         1.75 o                         
  -4   4   7         75.47         76.79         3.32 o                         
  -3   4   7         93.04         92.91         5.79 o                         
  -2   4   7          1.39          2.31         0.25 o                         
  -1   4   7          9.85         13.36         0.77 o                         
   0   4   7         31.86         38.53         2.49 o                         
   1   4   7          2.09          0.96         0.12 o                         
   2   4   7          1.69          1.78         0.20 o                         
  -4   5   7          2.79          4.01         0.40 o                         
  -3   5   7          5.07          3.79         0.80 o                         
  -2   5   7        124.57        122.71         3.40 o                         
  -1   5   7         15.90         15.70         0.94 o                         
   0   5   7         20.67         21.20         1.60 o                         
   1  -9   8         31.74         22.63         1.83 o                         
   2  -9   8         37.26         28.55         2.18 o                         
  -2  -8   8         16.16         15.71         0.56 o                         
  -1  -8   8         23.28         18.79         0.64 o                         
   0  -8   8          1.55          1.57         0.14 o                         
   1  -8   8          0.20          0.91         0.22 o                         
   2  -8   8        115.11        117.25         3.39 o                         
   3  -8   8          1.81          2.15         0.22 o                         
   4  -8   8         28.99         30.21         0.98 o                         
   5  -8   8         51.36         55.55         2.90 o                         
  -3  -7   8          2.13          3.61         0.36 o                         
  -2  -7   8         17.83         16.00         0.78 o                         
  -1  -7   8          7.04          6.89         0.65 o                         
   0  -7   8          0.14          0.76         0.16 o                         
   1  -7   8         46.07         47.88         1.22 o                         
   2  -7   8          3.51          3.46         0.47 o                         
   3  -7   8         27.76         27.24         1.05 o                         
   4  -7   8          9.93         10.22         0.60 o                         
   5  -7   8         40.77         41.71         1.78 o                         
  -4  -6   8         22.95         25.33         0.94 o                         
  -3  -6   8         22.83         21.91         0.86 o                         
  -2  -6   8         10.13         11.00         0.53 o                         
  -1  -6   8          3.01          3.46         0.39 o                         
   0  -6   8          1.45          1.04         0.18 o                         
   1  -6   8         19.57         21.79         0.71 o                         
   2  -6   8         39.12         41.07         1.88 o                         
   3  -6   8          4.31          4.44         0.33 o                         
   4  -6   8          0.04         -0.12         0.12 o                         
   5  -6   8         73.23         82.91         2.71 o                         
   6  -6   8         11.46          8.16         0.56 o                         
  -5  -5   8        144.24        150.03         6.46 o                         
  -4  -5   8          4.42          4.19         0.62 o                         
  -3  -5   8         18.37         20.30         0.80 o                         
  -2  -5   8         44.45         44.43         1.40 o                         
  -1  -5   8         47.99         43.64         1.75 o                         
   0  -5   8         83.75         80.97         2.86 o                         
   1  -5   8          0.22         -0.21         0.29 o                         
   2  -5   8          1.68          1.84         0.28 o                         
   3  -5   8        165.23        156.70         3.91 o                         
   4  -5   8          1.31          0.94         0.15 o                         
   5  -5   8         41.35         37.76         2.96 o                         
   6  -5   8          0.67          0.56         0.20 o                         
  -6  -4   8         12.59         12.65         0.80 o                         
  -5  -4   8          6.70          5.79         0.67 o                         
  -4  -4   8         77.57         77.45         2.56 o                         
  -3  -4   8        302.32        299.17         6.39 o                         
  -2  -4   8         44.65         46.45         1.52 o                         
  -1  -4   8        131.20        136.23         3.92 o                         
   0  -4   8         31.29         25.88         0.97 o                         
   1  -4   8          5.08          6.47         0.35 o                         
   2  -4   8         82.78         85.16         2.36 o                         
   3  -4   8        141.19        150.01         4.03 o                         
   4  -4   8         38.16         36.81         1.00 o                         
   5  -4   8         13.75         12.00         0.69 o                         
   6  -4   8          9.24         10.24         0.43 o                         
  -6  -3   8         42.44         45.88         2.23 o                         
  -5  -3   8          4.53          4.67         0.29 o                         
  -4  -3   8        140.24        135.09         3.42 o                         
  -3  -3   8         39.88         41.31         1.50 o                         
  -2  -3   8        233.48        236.16        11.16 o                         
  -1  -3   8          5.26          3.65         0.36 o                         
   0  -3   8          0.16          0.43         0.22 o                         
   1  -3   8         30.35         34.87         1.28 o                         
   2  -3   8         72.67         75.95         2.54 o                         
   3  -3   8        469.69        452.71        14.20 o                         
   4  -3   8          0.12          0.12         0.12 o                         
   5  -3   8          1.75          2.14         0.22 o                         
   6  -3   8          6.31          6.15         0.31 o                         
  -7  -2   8         33.83         33.32         1.60 o                         
  -6  -2   8        101.40        105.25         2.84 o                         
  -5  -2   8          1.97          2.69         0.27 o                         
  -4  -2   8        295.12        299.68         7.63 o                         
  -3  -2   8          4.37          4.44         0.51 o                         
  -2  -2   8         43.13         44.46         1.97 o                         
  -1  -2   8         41.58         46.05         1.64 o                         
   0  -2   8        225.73        223.91         6.47 o                         
   1  -2   8          6.50          8.88         0.44 o                         
   2  -2   8          0.30          0.52         0.16 o                         
   3  -2   8         13.51         13.34         0.61 o                         
   4  -2   8         17.07         21.12         0.81 o                         
   5  -2   8         24.51         22.09         1.02 o                         
   6  -2   8         44.71         45.88         1.96 o                         
  -7  -1   8         46.38         51.00         2.32 o                         
  -6  -1   8         62.88         61.62         1.81 o                         
  -5  -1   8          3.45          2.67         0.40 o                         
  -4  -1   8          2.04          1.92         0.33 o                         
  -3  -1   8        221.64        212.73         7.81 o                         
  -2  -1   8          4.15          4.36         0.57 o                         
  -1  -1   8          0.87          1.49         0.46 o                         
   0  -1   8          2.53          1.78         0.21 o                         
   1  -1   8          0.20          0.28         0.15 o                         
   2  -1   8         97.25         92.40         3.27 o                         
   3  -1   8         15.45         15.99         0.62 o                         
   4  -1   8          0.37          0.22         0.09 o                         
  -7   0   8          0.29          0.85         0.27 o                         
  -6   0   8         68.20         67.88         2.45 o                         
  -5   0   8         77.88         73.74         2.86 o                         
  -4   0   8        317.29        298.80        10.80 o                         
  -3   0   8        100.66         93.59         3.65 o                         
  -2   0   8          0.00          0.03         0.16 o                         
  -1   0   8         16.00         17.75         0.61 o                         
   0   0   8         85.97         83.97         2.37 o                         
   1   0   8         92.17         98.27         2.76 o                         
   2   0   8        241.67        241.73         9.88 o                         
   3   0   8          9.00          9.28         0.73 o                         
  -6   1   8          1.34          1.60         0.27 o                         
  -5   1   8          3.85          3.04         0.35 o                         
  -4   1   8        185.35        177.02         9.35 o                         
  -3   1   8         53.87         52.25         3.07 o                         
  -2   1   8          9.02          8.60         0.49 o                         
  -1   1   8          0.02          0.11         0.15 o                         
   0   1   8         73.63         84.10         4.28 o                         
   1   1   8        114.78        110.92         3.05 o                         
   2   1   8          0.00          0.12         0.12 o                         
   3   1   8          0.34          0.42         0.09 o                         
  -6   2   8         71.75         76.72         2.68 o                         
  -5   2   8          5.39          5.54         0.45 o                         
  -4   2   8         19.50         21.03         1.43 o                         
  -3   2   8          0.46          0.64         0.32 o                         
  -2   2   8         21.58         22.15         0.88 o                         
  -1   2   8         18.23         17.97         1.30 o                         
   0   2   8          0.01          0.20         0.16 o                         
   1   2   8          4.15          4.90         0.53 o                         
   2   2   8          9.22         10.89         0.76 o                         
  -6   3   8         12.10         12.74         0.80 o                         
  -5   3   8         55.86         62.32         2.36 o                         
  -4   3   8         35.33         35.01         2.05 o                         
  -3   3   8          1.35          1.21         0.29 o                         
  -2   3   8         86.99         89.86         3.37 o                         
  -1   3   8         29.70         28.28         1.80 o                         
   0   3   8          0.49          0.75         0.15 o                         
   1   3   8         66.91         61.28         3.14 o                         
   2   3   8         31.38         35.99         2.54 o                         
  -4   4   8         12.78         13.14         0.85 o                         
  -3   4   8         30.88         29.49         4.16 o                         
  -2   4   8        130.07        122.15         7.03 o                         
  -1   4   8          1.64          1.95         0.17 o                         
   0   4   8         20.21         21.03         0.75 o                         
  -1  -8   9          6.96          9.35         0.58 o                         
   0  -8   9         21.45         17.23         0.66 o                         
   1  -8   9          6.61          6.83         0.35 o                         
   2  -8   9          1.27          1.97         0.19 o                         
   3  -8   9          9.95          8.36         0.48 o                         
  -2  -7   9         33.69         35.72         1.21 o                         
  -1  -7   9         23.21         22.00         0.64 o                         
   0  -7   9         52.79         54.08         2.92 o                         
   1  -7   9          0.47          0.38         0.16 o                         
   2  -7   9         35.94         37.00         1.47 o                         
   3  -7   9         28.65         27.63         1.54 o                         
   4  -7   9          2.06          2.58         0.27 o                         
  -4  -6   9         18.35         18.84         0.89 o                         
  -3  -6   9          1.06          1.34         0.22 o                         
  -2  -6   9          6.01          7.39         0.38 o                         
  -1  -6   9          5.38          4.09         0.21 o                         
   0  -6   9         63.09         63.07         2.13 o                         
   1  -6   9         85.27         84.51         3.50 o                         
   2  -6   9         24.64         25.01         1.01 o                         
   3  -6   9         12.26         11.58         0.59 o                         
   4  -6   9         15.46         16.20         0.58 o                         
   5  -6   9          3.43          3.44         0.20 o                         
  -5  -5   9          2.66          2.05         0.36 o                         
  -4  -5   9         59.51         62.32         2.65 o                         
  -3  -5   9         37.32         40.54         1.06 o                         
  -2  -5   9          3.04          4.21         0.28 o                         
  -1  -5   9        272.60        267.26         6.81 o                         
   0  -5   9        284.75        270.78         7.18 o                         
   1  -5   9          9.73         10.04         0.66 o                         
   2  -5   9          5.37          5.75         0.32 o                         
   3  -5   9         33.62         33.77         1.09 o                         
   4  -5   9          3.62          5.03         0.30 o                         
   5  -5   9         40.82         41.45         1.38 o                         
  -5  -4   9          0.89          0.80         0.36 o                         
  -4  -4   9         18.63         17.39         0.68 o                         
  -3  -4   9         71.94         69.62         1.80 o                         
  -2  -4   9         91.44         92.75         2.26 o                         
  -1  -4   9         13.76         12.82         0.88 o                         
   0  -4   9         12.00          9.53         1.11 o                         
   1  -4   9         37.27         36.69         1.33 o                         
   2  -4   9         28.01         29.31         0.92 o                         
   3  -4   9        121.72        117.75         3.18 o                         
   4  -4   9          9.71          9.34         0.40 o                         
   5  -4   9         18.83         18.53         0.85 o                         
  -6  -3   9          0.20         -0.09         0.18 o                         
  -5  -3   9         19.67         20.95         0.70 o                         
  -4  -3   9         39.25         39.37         1.62 o                         
  -3  -3   9         80.02         78.67         2.55 o                         
  -2  -3   9         10.33         11.33         0.50 o                         
  -1  -3   9         53.36         56.78         2.41 o                         
   0  -3   9        212.84        212.47         6.75 o                         
   1  -3   9          1.94          2.47         0.27 o                         
   2  -3   9          7.54          6.58         0.40 o                         
   3  -3   9         14.33         15.36         0.66 o                         
   4  -3   9         51.04         49.27         2.18 o                         
   5  -3   9          5.02          4.28         0.27 o                         
  -6  -2   9          7.31          6.97         0.35 o                         
  -5  -2   9          2.57          3.72         0.38 o                         
  -4  -2   9         95.42         95.68         3.67 o                         
  -3  -2   9         20.05         21.85         1.18 o                         
  -2  -2   9         56.67         60.33         2.50 o                         
  -1  -2   9        166.95        169.61         5.63 o                         
   0  -2   9          1.44          2.40         0.62 o                         
   1  -2   9        120.95        121.83         3.98 o                         
   2  -2   9          9.23          9.87         0.49 o                         
   3  -2   9         73.44         72.07         3.16 o                         
   4  -2   9         66.50         63.08         2.72 o                         
   5  -2   9         40.03         39.15         1.69 o                         
  -6  -1   9         22.94         24.70         0.91 o                         
  -5  -1   9          5.00          3.32         0.38 o                         
  -4  -1   9         38.71         41.60         1.78 o                         
  -3  -1   9         34.04         30.65         1.65 o                         
  -2  -1   9         16.20         14.70         1.38 o                         
  -1  -1   9        177.13        176.45         4.51 o                         
   0  -1   9         71.07         65.38         2.02 o                         
   1  -1   9         19.86         19.48         0.85 o                         
   2  -1   9          2.18          2.56         0.24 o                         
   3  -1   9         40.31         43.61         1.92 o                         
   4  -1   9         18.49         17.02         0.76 o                         
  -6   0   9          6.11          4.80         0.29 o                         
  -5   0   9         58.70         56.57         3.16 o                         
  -4   0   9          1.86          2.72         0.49 o                         
  -3   0   9         31.25         31.81         2.00 o                         
  -2   0   9          1.53          1.70         0.28 o                         
  -1   0   9          1.05          0.86         0.17 o                         
   0   0   9         18.94         20.92         0.73 o                         
   1   0   9        363.90        360.98        19.59 o                         
   2   0   9         21.51         22.13         0.89 o                         
   3   0   9          2.02          2.63         0.18 o                         
  -6   1   9         60.14         59.82         3.07 o                         
  -5   1   9          3.61          3.96         0.53 o                         
  -4   1   9          1.96          1.96         0.40 o                         
  -3   1   9          3.37          4.14         0.58 o                         
  -2   1   9          1.12          0.94         0.18 o                         
  -1   1   9         17.35         17.37         0.70 o                         
   0   1   9        122.00        122.85         7.83 o                         
   1   1   9         38.61         40.94         1.83 o                         
   2   1   9          6.34          7.74         0.76 o                         
  -5   2   9         65.78         68.38         3.65 o                         
  -4   2   9          0.23          0.22         0.22 o                         
  -3   2   9          0.35          0.36         0.31 o                         
  -2   2   9          4.01          4.27         0.37 o                         
  -1   2   9         36.97         36.31         1.27 o                         
   0   2   9         30.24         30.46         1.23 o                         
   1   2   9         68.37         69.25         2.50 o                         
  -3   3   9         93.73         91.81         4.81 o                         
  -2   3   9          0.46          0.36         0.11 o                         
  -1   3   9          0.23          0.59         0.23 o                         
  -1  -7  10         89.61         82.76         2.79 o                         
   0  -7  10         13.07         13.42         0.55 o                         
   1  -7  10          5.15          5.82         0.41 o                         
   2  -7  10         33.72         31.42         0.87 o                         
   3  -7  10          5.78          4.85         0.27 o                         
  -2  -6  10         16.28         17.49         0.74 o                         
  -1  -6  10         19.76         21.86         1.31 o                         
   0  -6  10          0.49          0.38         0.13 o                         
   1  -6  10         29.20         29.83         1.09 o                         
   2  -6  10          4.85          5.13         0.53 o                         
   3  -6  10         22.17         22.48         1.19 o                         
  -3  -5  10          2.18          1.92         0.36 o                         
  -2  -5  10          1.84          2.15         0.60 o                         
  -1  -5  10        103.69        100.72         2.78 o                         
   0  -5  10         18.01         15.93         1.05 o                         
   1  -5  10          3.83          3.63         0.30 o                         
   2  -5  10          1.09          1.22         0.14 o                         
   3  -5  10         25.30         25.22         1.07 o                         
   4  -5  10          4.94          5.39         0.31 o                         
  -4  -4  10          2.26          2.28         0.20 o                         
  -3  -4  10          2.04          2.15         0.43 o                         
  -2  -4  10          6.01          7.02         0.66 o                         
  -1  -4  10         73.70         73.41         4.10 o                         
   0  -4  10          5.47          4.77         0.71 o                         
   1  -4  10         27.47         30.56         1.43 o                         
   2  -4  10          3.74          4.54         0.36 o                         
   3  -4  10          7.31          8.82         0.49 o                         
   4  -4  10          3.54          3.61         0.22 o                         
  -5  -3  10          0.92          0.98         0.27 o                         
  -4  -3  10          0.00          0.06         0.17 o                         
  -3  -3  10          1.44          1.90         0.31 o                         
  -2  -3  10         86.01         87.93         4.81 o                         
  -1  -3  10        122.89        117.38         6.37 o                         
   0  -3  10          8.46          8.29         0.53 o                         
   1  -3  10        188.86        176.75         7.57 o                         
   2  -3  10         56.45         58.67         2.58 o                         
   3  -3  10          5.17          5.52         0.36 o                         
   4  -3  10         28.92         26.95         1.20 o                         
  -5  -2  10          1.57          1.43         0.16 o                         
  -4  -2  10          1.16          1.11         0.36 o                         
  -3  -2  10         22.41         23.65         1.51 o                         
  -2  -2  10         10.27          9.27         0.94 o                         
  -1  -2  10         10.62         12.96         1.20 o                         
   0  -2  10        123.40        120.27         5.21 o                         
   1  -2  10         28.57         27.57         1.29 o                         
   2  -2  10          4.12          3.61         0.27 o                         
   3  -2  10         86.51         87.98         3.79 o                         
  -5  -1  10          9.65          9.27         0.47 o                         
  -4  -1  10         46.58         44.38         1.76 o                         
  -3  -1  10          7.29          7.88         0.76 o                         
  -2  -1  10         26.63         24.72         1.65 o                         
  -1  -1  10          2.43          2.27         0.27 o                         
   0  -1  10         25.79         27.53         1.29 o                         
   1  -1  10          7.67          8.51         0.49 o                         
   2  -1  10         13.87         13.59         0.67 o                         
   3  -1  10         21.44         20.67         0.94 o                         
  -4   0  10          1.41          0.76         0.33 o                         
  -3   0  10         42.34         41.92         2.41 o                         
  -2   0  10         71.56         63.83         3.56 o                         
  -1   0  10          0.08          0.09         0.13 o                         
   0   0  10         25.30         24.99         1.16 o                         
   1   0  10         16.61         15.46         0.76 o                         
   2   0  10         11.28          9.13         0.45 o                         
  -4   1  10          0.11          0.00         0.18 o                         
  -3   1  10         15.50         16.13         1.07 o                         
  -2   1  10          0.57          0.32         0.31 o                         
   0   1  10         30.39         33.50         1.51 o                         
   1   1  10          0.01          0.13         0.09 o                         
   0  -6  11         16.50         12.92         1.20 o                         
   1  -6  11         21.35         18.95         0.91 o                         
  -2  -5  11         36.46         33.94         1.92 o                         
  -1  -5  11         42.73         44.20         1.71 o                         
   0  -5  11         27.66         27.13         1.60 o                         
   1  -5  11         14.62         12.14         0.69 o                         
   2  -5  11          7.87          6.84         0.53 o                         
  -3  -4  11         10.98         10.87         0.71 o                         
  -2  -4  11         32.12         31.61         1.26 o                         
  -1  -4  11          1.39          1.10         0.26 o                         
   0  -4  11         20.66         17.66         1.74 o                         
   1  -4  11         12.23         11.39         0.72 o                         
   2  -4  11          3.42          2.80         0.51 o                         
  -3  -3  11          0.01          0.04         0.22 o                         
  -2  -3  11         25.56         26.28         1.56 o                         
  -1  -3  11         46.82         43.88         2.49 o                         
   0  -3  11        266.87        246.82        12.83 o                         
   1  -3  11          1.27          0.85         0.13 o                         
   2  -3  11          7.10          6.28         0.36 o                         
  -3  -2  11         23.21         21.01         0.89 o                         
  -2  -2  11        107.77        107.58         5.70 o                         
  -1  -2  11         12.87         10.74         0.85 o                         
   0  -2  11         21.32         19.07         0.89 o                         
   1  -2  11          0.52          0.45         0.13 o                         
  -3  -1  11         32.14         33.41         1.83 o                         
  -2  -1  11         23.39         21.47         1.34 o                         
  -1  -1  11          6.09          5.39         0.58 o                         
                                                                                
